# Supplementary material for: AiKPro: deep learning model for kinome-wide bioactivity profiling using structure-based sequence alignments and molecular 3D conformer ensemble descriptors
Source: Sci Rep. 2023 Jun 24;13:10268. doi: 10.1038/s41598-023-37456-8 (PMC10290719; doi:10.1038/s41598-023-37456-8)
Supplement: Supplementary file 2 — Supplementary Information 2. [file 41598_2023_37456_MOESM2_ESM.xlsx]

## Sheet: Experimatal values
Sheet 1. The Experimental Bioactivities of The 103 Compounds used to compute OR plot.
* Bioactivity : log(nM)
Experimental		UniProt Entry
PubChem ID	SMILES	O00141	O00311	O00444	O14757	O14920	O14965	O15075	O15111	O15264	O15530	O43293	O43781	O75116	O94806	O95819	O96013	O96017	P00519	P00533	P04626	P04629	P05129	P06213	P06239	P06241	P06493	P07332	P07333	P07948	P07949	P08069	P08581	P08631	P08922	P09619	P10721	P11309	P11362	P12931	P15056	P15735	P16234	P16591	P17612	P17948	P22607	P23443	P24941
9965209	C(=C/c1cncc(O[C@@H]2CCNC2)c1)\c1ccncc1	3.99749		3.58619	3.89691	3.48904	3.58274	3.98034	3.2	3.86106	3.59259		3.3	2.3	3.98945	3.8	3.66004	3.66039				3.38995	3.88095	3.69768	3.37564				3.37662				3.46772					3.7	3.67586			3.67107			2.6			3.7	3.87485
9839880	CC(=O)N(c1ccncc1)c1c(N[C@H](C)C(C)(C)C)c(=O)c1=O	3.95775	2.8	3.3	3.88208	3.49363	3.5789	3.95473	3.59703	3.8887	3.59221	1.6	3.79121	1.6	3.9593	3.98717	3.67374	3	2.7847	3.29221	3.186	3.38116	3.8827	3.68448	3.36462	2.88164		3.29732	3.39561	3.16537	3.07817	3.27583	3.47718		3.27836		3.0636	3.7	3.66903	3.26541		3.66518		3.17473	3.89511	2.59648	3.27754	3.79937	3.88466
155533862	CCCOc1cccc([C@@H](C)NC(=O)c2ccc(-c3ccncc3)cc2)c1	3.6	3.08079	3.59064	3.89639			3.98796		3.86644	3.58194	3.06998	2.9		3.97608	3.9762	3.69427	3.18452	2.7853	3.28615	3.1692	3.37435	3.88619	3.66504	3.39356	2.89856	3.8692	3.28077	3.37586	3.18864	3.09267	3.28511	3.48934		3.27753		3.09628	3.95213	3.669	3.26852		3.68287		3.19796	3.1	2.58974	3.28268	3.6	2.9
18450577	CCN(CC)CCNC(=O)/C=C/c1cnc(N)c2c(-c3ccc(NC(=O)Nc4cccc(C)c4)cc3)csc12	3.3	3.07613	1.6	3.87507		1.1	3.99875		3.5	2.9	3.1		1.3		2.5	3.1	2.7	0.4	3.28156	3.18709	1.2	3.86245	2.3	1	1.4	3.89204		1.2	0.8	0.7	2.7	2.1				1.4	3.5	1.5	1.3		3.2	1.1	2.9	3.86555	-0.4	1.4	1.4	3.68847
6115551	CCOC(=O)C1=C(N)n2c(s/c(=C\c3cccs3)c2=O)=C(C(N)=O)C1c1cccs1	3.99348	2.9	3.6	3.89523			3.96435		3.866	3.57501		3.7	3.87887	3.5	3	3.67274						3.87109	3.6634			3.86808											3.4	3.69781			3.5			3.86012			3.76385	3.7
18529038	CCOc1ccc(/C=C2/SC(=N)NC2=O)c(O)c1				2.6		3.17076					2.4			3.4	3.69333	3.69578		3.37004			3.47461			3.79669	3.78515			3.38895		3.49884	3.38099	3.36385			3.29443		2.6	3.56211				3.36411		3.06813	3.57025
156882904	CC[C@@H]1C(=O)N(C)c2cnc(Nc3ccc(C(=O)NC4CCCCC4)cc3OC)nc2N1C1CCCC1	3.9865	3.08671	3.56768	3.86897		3.19334	3.96244		3.89945	3.59119	3.07862	3.78925	3.86969	3.3	3.4	3.69475	3.17942	2.78939	3.29428	3.16467	3.39232	3.5	3.68883	3.39363	2.89799	3.89129	3.29048	3.37957	3.18253	3.09152	3.28281	3.46248		3.29771		3.08471	3.95308	3.66774	3.28837		3.67822		3.19249	3.86871	2.59819	3.27767	3.77375	3.86552
11364421	CC[C@@H]1C(=O)N(C)c2cnc(Nc3ccc(C(=O)NC4CCN(C)CC4)cc3OC)nc2N1C1CCCC1	3.97858	3.0692		3.89533	3.4762	3.57753	3.97117	3.56309	3.86249	3.58777	1.9	3.79292	3.88194	2.1	2.8	3.66504	3.2	2.77294	2.4	3.19691	3.39648	3.5	3.5	3.38023	2.88565	3.87003	2.6	3.37435	3.19987	3.09559	3.27581	3.49376		3.28619		3.09811	3.99692	3.66171	3.26037		2.8		3.2	3.8692	2.58851	3.29748	3.76644	3.89737
58009829	CC[C@@H]1C[C@H](NS(=O)(=O)C2CC2)C[C@@H]1c1ncc2cnc3[nH]ccc3n12						3.1					2.9		1.1	3.57365	3.69749	3.4					3.49715			3.6	3.76418			3.2		2.7	3.37335	3.3646				3.76884	3.79474	3.1				3.3859		2.3	3.5935
16095343	CCn1c(-c2nonc2N)nc2cncc(C(=O)N3CC[C@H](N)C3)c21						3.17325					1.9			2.8	3.47087	3.6715					3.49703			3.79306	3.77787			3.3857		3.47899	3.38386	3.39486					1.3	3.57873				3.39939		0.5	3.57507
10217456	CN(C)CC(=O)N[C@H](COc1cncc(-c2ccc3cnccc3c2)c1)Cc1c[nH]c2ccccc12	3.9	3.07803	3.5639	3.89229		3.19207	3.96227		3.86039	3.56004	3.06309	2.4	1.5	3.3	3.9698	3.67934	3.16608	2.79508	3.2888	3.1734	3.38023	3.6	3.69095	3.1	2.895	3.7	3.27109	3.38774	3.17107	3.08226	3.29681	3.47024		3.28569		3.08133	3.5	3.68055	3.2799		3.66159		3.19799	2.8	2.57221	3.29272	3	3.7
153999	CN(C)C[C@@H]1CCn2cc(c3ccccc32)C2=C(C(=O)NC2=O)c2cn(c3ccccc23)CCO1				2.5		3.19715					3.69357			3.57772	3.67497	3.67991		3.37849			3.48349			3.77366	3.77055			3.36592		3.48483	3.36984	3.39474			3.26307			3.56277				3.36535		2.8	3.56378
5459219	CN1CC[C@@H](c2c(O)cc(O)c3c(=O)cc(-c4ccccc4Cl)oc23)[C@@H](O)C1	3.96003	3.07964	3.5	3.79393		3.16514	3.95333		2.7	3.56721	3.47549		3.79478	2.5	3.58394	3.68763	3.19363	3.19017	3.27458	3.18426	3.39029	3.88359	3.67738	3.58663	3.46758	1.5		3.38374	3.1835	3.27013	3.27364	3.39515		2.4	3.28836	3.0634	2.9	3.57728	3.27912		3.66385	3.37958	3.16052	3.59539	3.2643	3.27045	3.7655	1.6
22872612	CN1CC[C@H]1COc1cncc(CCc2ccncc2)c1	3.9933		3.58477	3.88658	3.48699	3.77071		3.57302	3.87723	3.57904	2.4		3.1			3.66067	3.98427					3.2	3.67466	3.39226		3.89382						3.46255					2.9	3.68174						3.88216			3.5	3.87902
18450702	CNC(=O)/C=C/c1cnc(N)c2c(-c3cc(F)c4[nH]c(C)cc4c3)csc12	3.8	3.06484	3	3.88805	3.49069	2.6	3.95856	3.58877	3.88109	3.57625	3.08791	3.76653	3.8	3.2	0.5	3.6622	3.27759	0.3	2.4	3	3	3.8816	3.6	1.9	1.6	3.86364		0.6	1.7		2.98626	3.3				2.5	3.7	0.2	1.7		3.7			3.86167	-0.2	0.4	2.7	3.88758
18450555	CNC(=O)/C=C/c1cnc(N)c2c(-c3ccc4c(c3)OCO4)csc12	3.96661	3.0862	2.9	3.86672		3.16916	3.9955		3.88405	3.56774	3.08546	3.7641	3.86655	3	1.6	3.67856	3.19007		3.26079	3.19439	3.1	3.7	3.69409	2.2	0.3	3.87522	3.29959	1.5	2	1.3	3.26946	3.4941		3.27763		3.07663	3.9569	1.7	0.9		3.6986		3.1	3.89675	1.1	1.6	1.9	3.89951
18450683	CNC(=O)/C=C/c1cnc(N)c2c(-c3ccc4sc(C)nc4c3)csc12	3.95021	3.07695	3.4	3.87485		3.17137	3.96809		3.87617	3.58672	3.06663	3.7931	3.89875	2.3	2.5	3.66771	3.19273	1.7	3.29112	3.19171	3.38083	3.8712	3.66187	1.9	1.5	3.89896	3.2767	0.6	1.5	1.3	3.26796	3.47377		3.29531		2.7	3.95834	1.3	2.8		3.68981		3.19892	3.86114	0.8	1.4	3.7	3.89975
6450551	CNC(=O)c1ccccc1Sc1ccc2c(/C=C/c3ccccn3)n[nH]c2c1	3.98631	3.066		3.78698	3.47596	1.2	3.8	3.59726	3.86023	3.3	3.48836	3.78144	3.5	3.66483	2.2	3.4	3.56319		3.28359	3.19195	3.2634	3.87851	3.68592	3.2	2.97921	3.86242		1.9	2.5	2.2	3.26897	3.2			-0.2	1	3.77644	1.7	3.28911		3.6	0.8		3.46694		1.8	3.4	3.9
135901005	COCc1nnn(-c2nonc2N)c1C(=O)N/N=C(\C)c1ccc(O)cc1O	3.8		3	3.86095	3.2	2		3.5	3.8	3.2	2.2		2.8			3.3	2.6	2.77438	3.27211	3.17494	3.37726	2.5	3.69174	3.37716	2.88427	3.882		3.37406	3.19265		2.97806	3.4743				3.07806	2.3	3.66061	3.36012					1.3	2.58546	3.28585	2.5	3.3
11442891	CO[C@@H](C(=O)N1Cc2[nH]nc(NC(=O)c3ccc(N4CCN(C)CC4)cc3)c2C1)c1ccccc1	3.9901	3.07821	0.8	3.67596		0.9	1.6		3.88123	3.58922	2.9	3.76158	3.88968	2.7	3.3	3.5	3.16367	0.4	2.6	3.1816	2.9	3.86525	3.68792	1.8	1.7	3.5	1.3	2.2	1.5	0.2	3.27103	3.38946		0.9	2.9622	3.08886	3.79376	1.1	0.7		2.9	3.29154	2.1	3.46167	1.6	1.5	3.78333	2.7
69280268	COc1cc(-c2csc3c(/C=C/C(=O)NCCN(C)C)cnc(N)c23)ccc1NC(=O)c1cc2ccccc2n1C				3.5		2.3					3.67533			2.6	2.4	3.5		1.1			3.3			0.9	0.6			1.9		3.4	3.37851	2.5			1.5		3.5	3.5				1.6		3.1	3.1
135446783	COc1cc(/C=C(\C#N)c2n[nH]c(N)c2C#N)ccc1O	3.98197		3.57221	3.86634	3.46018	3.6		3.57849	3.87602	3.59749	2.2		3.87335			3.67055	3.97215	2.78628	3.2935	3.16311	3.36378	3.86935	3.69901	3.2	2.8	2.8		3.36581	3.2		2.99107	3.49103				3.09101	2.4	3.67486	3.69715					3.86733	2.59238	3.26418	3.4	3.1
5290851	COc1cc(/C=C(\C#N)c2nc3cc(C)ccc3[nH]2)c(Br)cc1O	3.7	2.5	2.2	2.5	3.49719	3.0629	3.95492	3.58691	3.8988	3.59047	0.9	2.7	3.8741	3.5	1.6	3.663	2.3	2.79948	3.26719	3.19733	3.37314	3.88849	3.69371	3.37325	2.89235	2.9		3.1	3.18243	3.06513	3.08727	3.48317				3.06622	2.8	3.67813	3.27613		2.5			3.86602	2.57289	3.29709	2.7	3.87524
135403871	COc1cc(/C=C(\C#N)c2nc3ccccc3[nH]2)c(Br)cc1O	3.8	2.4	2.7	2.9	3.47401	3.18125	3.97921	3.56462	3.87835	3.4	1.2	2.1	3.86811	3.2	1.6	3.68981	3.66593	2.77667	3.27642	3.17849	3.38692	3.87944	3.67039	3.36339	2.89203	2.7		3.3	3.16648	3.06381	3.06595	3.49271				3.06374	2.9	3.67768	3.16245		3.3			3.87421	2.5985	3.29448	2.7	3
1268919	COc1cc(/C=C2/SC(=S)NC2=O)ccc1O	3.5	2	3.3	3.86008		3.19153	3.9729		3.89431	3.5854	1.6	1	3.88477	3.8	3.3	3.6969	3.17752	2.78896	3.28859	3.16857	3.38899	3.9	3.66681	3.39915	2.87608	3.6	3.28116	3.38181	3.19823	3.08936	3.27234	3.48539		3.27488		3.0936	1.6	3.66944	3.28627		3.6983		3.18053	3.89768	2.58466	3.28446	3.6	3.86619
135529555	COc1cc(/C=C2\S/C(=N\c3ccccc3)NC2=O)ccc1O	3.7	1.9	3.3	3.88658	3.46565	3.49792	3.99937	3.5811	3.89647	3.59358	1.2	2.8	3.8792	3.9	3	3.68216	3.48206	2.79894	2.3	3.18988	3.36108	3.87612	3.66631	3.37115	2.89616	3.8	3.29813	3.2	3.2	3.08626	2.99547	3.49253		3.27276		3.06619	2.2	3.69055	3.28223		2.9		3.17637	3.89555	2.58958	3.26012	3.3	3.89075
5708137	COc1cc(/C=C2\SC(=O)NC2=O)ccc1O	3.6	2.4	3.59738	3.88044		3.19051	3.99579		3.89828	3.59535	2.1	2	3.88579	3.96105	3.4	3.68554	3.16659	2.78886	3.29509	3.17411	3.36066	3.88089	3.69902	3.38271	2.87899	3.86571	3.26049	3.3653	3.19683	3.09631	3.28765	3.49643		3.28788		3.08483	2.2	3.66024	3.2842		3.6		3.18285	3.88796	2.59471	3.27587	3.8	3.8739
44586019	COc1cc(Nc2ncnc3ccc(-c4ccc(CN5C[C@@H]6C(CO)[C@@H]6C5)cc4)cc23)ccc1Oc1ccccc1	3.98194		3.57107	3.86456	3.48196	3.77134		3.5806	3.87503	3.56756	3.06772		3.88964			3.66039	3.1	2.79262	0.8	0.2	3.38822	3.9	3.6705	2.5	0.4	3.88842		3.37086	1.8		3.26322	3.47106				3.09344	3.983	3.68619	2.6					3.86214	2.59965	3.29654	3.77651	3.88427
124476884	COc1ccc(/C=C2/C(=O)ON=C2c2ccc(Br)cc2)cc1OC	3.99719		3.5765	3.89201	3.4833	3.59765	3.97713	3.56951	3.86826	3.58468		3.78069	3.86326	3.95544	3.2	3.67821	3.69356		3.26239		3.37415	3.87474	3.67113	3.37148		3.8898	3.2614	3.39524	3.16048			3.47862		3.29845			2.4	3.6864	3.68955		3.68369		3.18853	3.86886		3.29571	3.76004
135501435	COc1ccc(/C=C2/S/C(=N/c3ccccc3)NC2=O)cc1O	3.7	1.7	3.6	3.89346		3.16098	3.97839		3.9	3.5741	1.4	2.2	3.88472	3.7	2.7	3.66777	3.19877	2.7794	3.28925	3.17728	3.36134	3.88371	3.69241	3.36583	2.89346	3.8	3.29282	3.36838	3.2	3.09218	3.28652	3.48619		3.28754		3.0782	2.1	3.67917	3.28546		2.5		3.17264	3.86664	2.57902	3.28501	3.5	3.88271
46223480	COc1ccc(NC(=O)Nc2ccc(-c3csc4c(-c5cnn(C[C@H](O)CO)c5)cnc(N)c34)cc2)cc1				3.4729							3.69937			3.58281	2.9	3.66774		0.3			2			0.2	3					0	3.3851	0.6			-0.3		2.8	2.7				0.2		2.9
6516560	COc1ccc2[nH]cc(/C=C3\C(=O)Nc4ccccc43)c2c1											3.69784			2.9	3.68688	3.69625		3.1			3.3			3.77317	3.78415			3.37243		3.4	3.3971	3.36974			2.8		3.6675	3.58384				3.38014			3.58337
5289419	COc1ccc2c(c1)/C(=C/c1c[nH]cn1)C(=O)N2	3	3.06505	3	3.4		2.8	3.99261		3.87663	3.1	3.06367		3.3		1.7	3.68089	2.9	2.77179	3.26561	3.16263	2.1	3.89238	3.66013	3.2	2.89159	2.5		3.37821	3.19266	2.3	3.2816	3.49302		2.6		3.09069	3.6	3.1	3.27552		2.9		3.19783	3.86306	2.5	2.5	3.7	1.7
135628749	COc1cccc(/C=C2/S/C(=N\c3ccccc3)NC2=O)c1	3.97759	3.08016	3.59183	3.8655		3.16242	3.96085		3.89303	3.57307	2.4	3.7	3.87816	3.97314	3.95333	3.68169	3.1941	2.77632	3.29231	3.1904	3.36984	3.86368	3.68971	3.36319	2.87092	3.89441	3.28993	3.39683	3.17137	3.08772	3.28496	3.48242		3.27691		3.08902	2.8	3.66495	3.27756		3.68791		3.1622	3.87162		3.26023	3.79192	3.87062
44633227	COc1cccc([C@@H](C)NC(=O)N2CC=C(c3c[nH]c4ncccc34)CC2)c1	1.3	3.08577	3.4	1.6		1.8	3.96534		3.88934	3.57108	3.06213			3.1	1.7	3.69442	2.7	2.7996	3.29959	3.17203	3.39522	1.6	3.69116	3.38864	2.88568	2.9	3.29753	3.3674	3.19374	2.9	3.26387	3.48405		3.29583		3.08014	3	3.5	3.28084		3.67734		3.16322	1.1	2.5758	3.29499	1.6	2.5
68511339	COc1cccc([C@@H](C)NC(=O)c2ccc(-c3ccncc3)c(F)c2)c1	2.5	3.08377	3.5898	3.89273		3.17137	3.95155		3.86344	3.59469	3.08522			3.96948	3.8	3.66668	3.19975	2.77121	3.29112	3.19171	3.38053	3.2	3.66187	3.37181	2.87162	3.5	3.2952	3.36663	3.17585	3.06709	3.27201	3.47377		3.29501		3.07686	3.96309	3.69731	3.28584		3.68672		3.1952	1.7	2.59429	3.28156	2.7	3.3
51003130	COc1cccc([C@@H](C)NC(=O)c2ccc(-c3ccncc3)cc2)c1	2.6	3.07606		3.9		3.1689	3.95153		3.88197	3.57375	3.69221			3.59848	3.68708	3.69462	3.18163		3.26727	3.17885	3.37134	3	3.68202	3.59324	3.77477	3.5	3.29041	3.39802	3.16691	3.4826	3.2924	3.39599		3.28391	3.26854	3.06749	3.78064	3.57304	3.26259		3.67986	3.3749	3.17198	1.1	3.58394		2.8	3.4
155555691	COc1cccc([C@@H](C)NC(=O)c2ccc(-c3ccncc3)cc2NCCCN)c1	2.6	3.08203	3.56158	3.87239			3.99081		3.8941	3.56505	3.0691	3.76527		3.99227	3.99594	3.67908	3.16601	2.79724	3.26374	3.16791	3.38942	2.9	3.66685	3.39997	2.89882	3.86029		3.36843		3.06234	3.28758	3.47175		3.28877		3.06288	3.9537	3.68968	3.28656		3.66946			1.9	2.59406	3.28109	3.1	3.8
11674483	COc1cccc([C@@H](C)NC(=O)c2ccc(-c3ccncc3)s2)c1				1.9		2.3					3.66583			3.57728	3.7	3.68574		3.39877			3.46405			3.78947	3.79252			3.38777		3.48457	3.36777	3.39401			3.27076		3.79241	3.56722				3.39011		1.9	3.57326
68513220	COc1cccc([C@@H](C)NC(=O)c2ccc(-c3ccncc3C)cc2)c1	2.3	3.07803	3.56284	3.7		3.16162	3.99478		3.87143	3.58396	3.09363			3.9596	3.4	3.6675	3.16339	2.78908	3.27907	3.17956	3.39625	2.9	3.69637	3.38444	2.87347	3.2	3.28783	3.37579	3.17241	3.09518	3.27771	3.48682		3.27537		3.09332	3.9908	3.69124	3.29426		3.6878		3.19666	1.4	2.58721	3.2965	2.6	3.3
68514096	COc1cccc([C@@H](C)NC(=O)c2ccc(-c3ccncc3F)cc2OC)c1	2.8	3.06383	3.58224	3.88288			3.97174		3.87766	3.59735	3.09942	3.79789		3.97277	3.9	3.67027	3.17333	2.77428	3.27899	3.17009	3.36406	3.1	3.6953	3.38483	2.87998	2.9		3.39246		3.09093	3.2921	3.4917		3.27565		3.08714	3.99028	3.68471	3.27537		3.69226			2.4	2.59042	3.28017	2.5	2.3
155527821	COc1cccc([C@@H](C)NC(=O)c2ccc(-c3ccncn3)cc2)c1	2.8	3.06909	3.59836	3.89688			3.9879		3.89583	3.57646	3.08324	3.76462		3.96355	3.95406	3.67073	3.19993		3.2933	3.1982	3.36252	3.7	3.68841	3.39658		3.87732	3.29221	3.36301		3.07392	3.2951	3.46722		3.26277		3.08861	3.96713	3.67904	3.27163		3.68373		3.18804	2.6		3.26017	3.6	3.88354
68515683	COc1cccc([C@H](C)NC(=O)c2ccc(-c3ccncc3)c(C)c2)c1	2.5	3.07921	3.58663	3.88319		3.18849	3.99203		3.86134	3.56457	3.09967			3.9635	3.98164	3.68374	3.17013	2.79762	3.28394	3.17913	3.37902	3.88353	3.67908	3.36364	2.87378	3.87887		3.38878	3.16808	3.0643	3.29131	3.48688		3.27958		3.07866	3.98271	3.67728	3.28426		3.67581		3.17183	1.9	2.59941	3.29993	3.4	3.6
176155	CS(=O)c1ccc(-c2nc(-c3ccc(F)cc3)c(-c3ccncc3)[nH]2)cc1	3.86366	3.08488	3.59365	3.66337	3.48934	3.57019	3.97605	3.57098		3.59583	3.69387	3.78299	3.67409	3.58397	2.6	3.67296	3.79116	3.48223	3.0641	3.09522	3.37698	3.87183	3.67522	3.7	3.5941	3.89337	3.26856	3.38646	3.17227	3.4674	3.29783	3.38387	3.4779	3.39508	3.26443	3.58289	3.7862	3.57072	3.29599		3.67611	3.4828	3.19964	3.39007	3.57192	3.2791	3.78577	3.87323
59198239	C[C@@H](N)C1CCC(C(=O)Nc2ccnc3[nH]ccc23)CC1	3.98272	3.08666	3.2	3.87013		3.28166	3.9938		3.89116	2.8	3.08722	3.77766	1.4	2.6	3.37822	3.2	3.1914	2.77804	3.27333	3.1857	3.3952	3.4	3.66383	3.56406	3.59535	2.8	3.29131	3.38162	3.17262	3.37899	3.26662	3.36667		3.28735	3.29521	3.07042	3.78224	3.58958	3.28965		3.67242	3.36103	3.17625	1.9	3.26973	3.27634	2.7	3
68515417	C[C@@H](NC(=O)c1ccc(-c2ccncc2)cc1)c1ccccc1	3.3	3.07241	3.5791	3.86655		3.17054	3.95157		3.86383	3.58496	3.07763	3.79016	0.8	3.97984	3.2	3.66774	3.17323	2.78932			3.36213	3.87261	3.6779	3.39007	2.8871	3.7	3.27301	3.4	3.17098			3.4641		3.29508		3.06366	3.99825	3.68759	3.28577		3.69583		3.1696	1.6	2.2	3.27409	3.1	3.6
10612310	C[C@@H](Nc1c(Nc2ccncc2)c(=O)c1=O)C(C)(C)C	3.97794	2.8	3.3		3.47072	3.66484	3.97817	3.56715	3.882	3.56286	1.9	3.78453	1.9	3.96138	3.97945	3.67239	2.7		3.27908	3.16296	3.38657	3.86013	3.67625	3.38946	2.88076	3.86672	3.26337	3.36868	3.18646	3.09208	2.99692	3.49001		3.26653		3.08922	3.7	3.68699	3.59069		3.69197		3.16505	3.88886		3.2816	3.77527	3.8835
11626560	C[C@@H](Oc1cc(-c2cnn(C3CCNCC3)c2)cnc1N)c1c(Cl)ccc(F)c1Cl		2.88828	1.6			2.5					3.67786		3.2797	2.3	3.58739	3.56405						3.88353							3.16134							3.09346	3.79884						1.6	3.17676				3.47917
9926791	C[C@@H]1CCN(C(=O)CC#N)C[C@@H]1N(C)c1ncnc2[nH]ccc12		3.08237	3.58121			3.18098	3.98857			3.57033	3.68042	3.7799		3.59468	3.68706	3.67945	3.18723	3.57875		3.16745	3.4684	3.6			3.66047	3.89156	3.28589	3.37214	3.17763	3.56124	3.3849	3.3895	3.47548	3.47716	3.27489	3.66652	3.78886	3.575	3.28743		3.68909	3.46805	3.19941	3.46478	3.56128	3.29116
44595900	C[C@@H]1CCN(C(=O)CC#N)C[C@@H]1c1ncc2cnc3[nH]ccc3n12						3.18774					3.67746			3.56458	3.69443	3.69884		3.57917			3.46405			3.4	3.76813			3.38099		3.4	3.39333	3.39366			3.27676		3.78418	3.59669				3.37398		2.7	3.57172
10062782	C[C@H](N)COc1cnc(Cl)c(/C=C/c2ccncc2)c1	3.7	2.6	3.58499	3.86012		3.19969	3.96224		3.86587	3.58349	3	2.2	2.3	3	2.9	3.66997	3.17412	2.78681			3.36819	3.89471	3.69064	3.38366	2.87388	3.89587	3.2971	3.38678	3.17507			3.47556		3.29889		3.07942	3.2	3.66168	3.2958		3.4		3.17852	2.4	2.57468	3.26478	3	3.87361
44574873	C[C@H](Nc1c(Nc2ccncc2)c(=O)c1=O)c1ccccc1	3.96244		3.59491	3.89451			3.4		3.8776	3.57032		3.78698	3.2	3.95882	3.97277	3.67375	3.2				3.37401	3.88255	3.68576	3.39284		3.86268		3.38753				3.46405					3.98546	3.67049			3.67655			3.8678			3.78585	3.88866
56671814	C[C@H](Oc1cc(-c2cnn(C3CCNCC3)c2)cnc1N)c1c(Cl)ccc(F)c1Cl						3.1741					3.68909			3.6	3.68557	3.66235		3.2			3.49401			3	3.77696			3.36262		3.49151	3.39241				3.28271		3.79877	3.4				3.38291		3.09287	3.56405
5329099	Cc1[nH]c(/C=C2\C(=O)Nc3ccccc32)c(C)c1CCC(=O)O	3.7	3.07013	1.8	3.4	3.46122	1.2	3.95755	3.3	3.86033	2.8	3.1	3.7826	3.6	3.8	2.2	3.68009	1.7	2.77578		3.19993	2.4	3.87458	2.9	3.2	2.88296	3.7	3.27912	2	2.5	1.8	2.96503	3.4		3		3.09481	3.97967		3.69524		3.4		1.4	3.87549		2.6	2.2	3.87872
9594570	Cc1cc(-c2ccccc2)n(-c2cc(N/N=C/c3ccco3)ncn2)n1	3.99456	3.07282	3.59487	3.87326		3.19999	3.96912		3.89561	3.56704	3.07857	3.78161	3.88817	3.96393	2.7	3.67139	3.168	2.7	1.3	2.6	3.36161	3.87551	3.67826	3	2.5	3.89833	3.27253	3.38953	2.6	3.07349	3.29721	3.46686		3.26532		3.07854	3.98441	3.67548	2.7		3.67084		3.19857	3.86645	2.57226	3.27475	3.78706	3.86988
5329098	Cc1cc(C)c(/C=C2\C(=O)Nc3ccccc32)[nH]1	3.3	3.09245	2.6	3.86625	3.47585	2.7	3.98917	3.58476	3.89892	3.3	3.08251	3.78814	3.8713	3.7	2.3	3.66582	1.9				2.4	3.89111	2.2	3	2.9		3.27062		2.7			3.46357		3.29171			3.98185				3		2.5	3.87181		2.9	2.1	3.89501
135440466	Cc1cc(N2CCOCC2)cc2[nH]c(-c3c(NC[C@@H](O)c4cccc(Cl)c4)cc[nH]c3=O)nc12	3.9642	3.07549	1.1	3.4	3.47887	1.9	3.96707	3.58353	3.86514	2.7	1.8	3.5	3.7	3.9	1.7	2.2	1.9	2.4			0.9	2.7			1.4	3.8	3.26131	1.4	1.4	0.5				0.7		2.99131	3.98095	2	0.9		2.6		1.5	3	2.3	1.8	2.3	3.5
16041424	Cc1cc(Nc2cc(N3CCN(C)CC3)nc(/C=C/c3ccccc3)n2)n[nH]1	3.96648	3.06107	1.4	2.8			3.96358		3.88585	3.1	1.3	3.78588	3.87143	3.79467	3.6	2.6	3.19851		3.26084	3.1969	1.8	3.4	3.3	1.5	2.58855	3.87125	3.27589	2.1		1	3.07015	3.27332		2.3	1.8		3.86889				3.67806		2.5	3.48032	1.4	2	2.9	3.8633
5494449	Cc1cc(Nc2cc(N3CCN(C)CC3)nc(Sc3ccc(NC(=O)C4CC4)cc3)n2)[nH]n1	3.77214	3.09694		3.46303	3.48096		3.96292	3.56889	3.88092	3.4	3.66655	3.76691	3.58376	3.58202	3.6826	3.6	3.39315		3.2	3.17651	2.5	3.88645	3		3.5			3.38959	2.4	1.1	3.18197	2.88693	3.47375	2.2	2.6		3.77895	2.9			3.67301	2.67168		3.57305	3.1	2.8	3.5
22091789	Cc1cccc(-c2c(-c3ccncc3)nc(NC[C@@H](N)Cc3ccccc3)n(C)c2=O)c1	3.97349		3.5841	3.88788	3.4978	3.47933	3.9548	3.5977	3.86138	3.56334		3.76968	3.87169		3.3	3.67012	3.58778				3.39278	3.89756	3.69546	3.3886		3.86003	3.27531	3.39053				3.49361		3.29948			3.98734	3.68033	3.2714		3.68418			3.86927		3.2624	3.76334	3.8983
70690667	Cc1cccc(NC(=O)Nc2ccc(-c3csc4c(-c5cnn(C[C@@H](C)O)c5)cnc(N)c34)cc2)c1	3.99702	3.07994	1.8	3.89471		0.8	3.97541		3.8886	3.1	3.0958	3.77959	1.9	3.99332	2.1	3.67013	3.16458				1.7	3.86356	1.9		1.2	3.88177	2.2	0.6	0.7			1.6		3.1			3.9863	0.8	1.4		3.66709		1.4	3.8791	-0.4	1.6	1.5	3.86007
68620328	Cc1cccc(NC(=O)Nc2ccc(-c3csc4c(-c5cnn(C[C@H](C)O)c5)cnc(N)c34)cc2)c1	3.97074	3.08268	3.48468	3.89652			3.99672		3.88725	2.9	3.39179	3.78194	1.7	3.7748	2	3.66998	3.17022				2.2	3.86172	1.4	0.6	1.4	3.8925	1.7		0.4	0.2	2	1.1		2	0		3.88632	0.9	1.6		3.68079	0.5	1.1	3.69808		1.2	1.4	3.89628
69686245	Cc1cccc(Nc2nc(N[C@@H]3CCCC[C@@H]3N)cnc2C(N)=O)c1	3.88096	1.8	2.1	3.1		3.19961	3.99686		3.88194	1.6	2	3.6	1.4	1.9	1.7	1	2	2.4	3.28632	3.16838	3.37262	1.8	3.66815	3.3	2.8	3.6		3		1.9	2.3	3	2.3	0.8	2.6	3.4748	3.3	3.5	2.2		2.4	3.1	0.5	2.2	3.27931	3.29808	2.1	2
24864674	Cc1cccc(Nc2nccc(Nc3c(N[C@H](C)C(C)(C)C)c(=O)c3=O)n2)c1	3	2.1	1.2	2.1	3.49828	2.1	3.98484	3.58905	3.89192	1.7	1.2	3.7	2.7	2.2	2.4	3.66771	1.3	2.79532	3.29315	3.16242	3.38986	3.89429	3.68911	3.36035	2.87606	2.6		3.1	3.18934	2.4	3.07512	2.7				3.08144	2.9	3.4	3.6		3.6887			3.86319	1.4	3.1	3.78016	2.5
448043	Cc1cncc2cccc(S(=O)(=O)N3CCCNC[C@@H]3C)c12	3.4	3.06306		3.86728	3.47314	2.6	3.2	3.56984	3.8825	2.9	3.0936	3.77486		3.4	3.1	3.68139	3	2.7929	3.28125	3.17855	3.39499	3.87312	3.67851	3.3	2.89318	3.5		3.36857	3.17293	3.0854	3.07488	3.48627				3.06506	3.99581	2.9	3.58528		2.5			2.3	2.5958	3.29627	3.76542	3.4
10172943	Cc1n[nH]c2ccc(-c3cncc(OC[C@@H](N)Cc4c[nH]c5ccccc45)c3)cc12	1.7	1.1	3.58405	3.88635	3.48669	3.19161	3.8	2.5	3.2	3.2	2	2.9	0.9	0.7	1.7	3.2	2.7	2.77906	3.26004	3.16975	3.38877	0.9	3.6	3.37023	2.89814	1.7	3.27902	3.37745	3.2	3.0878	3.28451	3.49426		2.9		3.07891	0.9	3.5	3.29222		3		3.18054	0.7	2.59499	3.29467		1.7
11314340	Cc1n[nH]c2ccc(-c3cncc(OC[C@@H](N)Cc4ccccc4)c3)cc12	2.9	1.1			3.49088	3.7	3.95682	3.4	3.7		2.3	2.4	1.5	2.2	0.8	3.4	3.1	2.79362	3.26585	3.19421	3.37517		3.68088	3.38177	2.87908	2.2	3.2649	3.36712	3.17754	3.06855	3.27806	3.46985		3.28578			2	3.67086			3		3	1.3		3.26664	1.8
11167112	Cn1c(NC[C@@H](N)Cc2ccccc2)nc(-c2ccncc2)c(-c2ccc3ccccc3c2)c1=O	3.8864	3.07852	3.58549	3.78171	3.48177	3.47986	3.95573	3.56356		3.58768	3.37043	3.78241	3.7958	0.890884	2.3	3.66961	3.67013	3.28967	2.8	3.1	3.39186	3.89922	3.68005	3.59	3.29307	3.86842	3.2827	3.36005	2.5	3.39889	3.26803	3.37412	3.46362	3.36963	3.27904	3.26906	3.76478	3.59844	3.29976		3.6857	3.39064	3.1916	3.3	3.2861	3.26832	3.67507	3.87598
23646980	Cn1cc(C(CN)c2cncc(/C=C/c3ccncc3)c2)c2ccccc21	3.96879	3.06172	3.5757	3.8933		3.16431	3.97954		3.86008	3.59194	3.07174	3.78906	2.5	3.97058	3.8	3.69982	3.18397	2.78523	3.28842	3.19312	3.37523	3.9	3.67651	3.37293	2.87273	3.86172	3.28296	3.36017	3.17234	3.0634	3.29039	3.48427		3.28176		3.09664	3.9	3.68102	3.26092		3.69947		3.18758	1.7	2.59856	3.27975	3.1	3.8714
6511279	N#CC1=C(N)n2c(s/c(=C\c3ccco3)c2=O)=C(C(N)=O)C1c1ccco1	3.97088	2.3	3.56873	3.8716			3.98603		3.88582	3.5626		3.58616	3.87585	3.3	2.5	3.69658			3.29118		3.37823	3.87136	3.6906	3.38692		3.88009	3.29993	3.39469			3.28814	3.46371		3.29418			3.9	3.68938	3.29332		3.5			3.86866		3.2952	3.78867	3.9
50878566	N#CC[C@@H](C1CCCC1)n1cc(-c2ncnc3[nH]ccc23)cn1						3.1					2.1			3.59778	3.6	3.6		3.5			3.47157			3.6	3.7			3.39264		2.8	3.36339	3.39084			3.28405		3.76578	3.2				3.3823		2	3.57023
25126798	N#CC[C@H](C1CCCC1)n1cc(-c2ncnc3[nH]ccc23)cn1						3.17728					2			3.5	3.68476	3.4		3.57136			3.49118			3.77447	3.79133			3.38495		2.5	3.37289	3.37136			3.28417		3.78657	3.4				3.3767		2.3	3.59231
22607483	NCCCOc1cncc(/C=C/c2ccncc2)c1	3.9729		3.57855	3.89511	3.47293	3.57713	3.9574	3.58061	3.86277	3.57308		3.2	2.7	3.5	3.4	3.69045	3.6931				3.3983	3.89288	3.69057	3.39665		3.86581		3.39054				3.46132					3.9	3.67752			3.66373			2.9			3.4	3.88691
22607234	NCCOc1cncc(/C=C/c2ccncc2)c1	3.98843		3.58906	3.86206	3.46974	3.57161	3.98174	3.1	3.88183	3.56353		3.1	2.5	3.3	3.5	3.6688	3.66506		3.27784		3.37666	3.86238	3.66844	3.3714		3.86099	3.2944	3.36672	3.19091		3.26849	3.48302		3.26883			3.6	3.69188	3.28899		3.5		3.19153	2.8		3.29906	3.7933	3.88168
25211196	NC[C@@H](NC(=O)c1ccc(-c2ccncc2)cc1)c1ccccc1	2.9	3.09985	3.59787	3.8713		3.18765	3.9908		3.4	3.56162	3.07212	3		3.4	2.5	3.66614	2.7	2.79748		3.18554	3.38044	3.3	3.66948	3.39546	2.88583	3.2	3.28376	3.36937	3.1846	3.06624	3.28825	3.48271		3.26711		3.06901	3.6	3.69072	3.27561		3.69178		3.19614		2.58212	3.29818	2.8	2.7
10309109	N[C@@H](COCc1ccccc1)COc1cncc(/C=C/c2ccncc2)c1	3.9811	3.0977	3.58633	3.86525		3.56155	3.96685	3.56866	3.89818	3.57549	3.07359	3.76849	2.2	3.9876	3.7	3.69119	3.17219	2.78993	3.26644	3.17789	3.39592	3.89281	3.67203	3.39857	2.89026	3.86379	3.28866	3.38118	3.19604		3.27879	3.4714		3.26594		3.09683	3.3	3.69546			3.6721		3.1748	2.1	2.57568	3.28185	3	3.87531
10172738	N[C@@H](Cc1c[nH]c2ccccc12)C(=O)Nc1cncc(/C=C/c2ccncc2)c1	3.5	3	3.59259	3.79455	3.47305	3.46214	3.98562	2.8	3.1	3.57503	3.2	2.7	0.6	3.68193	3.47086	3.66322	3.49817	3.19478	3.26769	3.18578	3.39941	3.4	3.6705	3.59156	3.48299		3.2931	3.37803	3.17762	3.27485	3.27831	3.37106		3.26068	3.28788	3.09344	3.1	3.59328	3.26849		3.66672	3.37809	3.18814	1.1	3.2813	3.29654	2.8	3.6
23646978	N[C@@H](Cc1cccc2ccccc12)C(=O)Nc1cncc(/C=C/c2ccncc2)c1			3.56605	3.87576	3.46272	3.76878		3.59374	3.89272	3.57098	3.07688		1.4			3.69331	3.98191	2.78927	3.27934	3.1904	3.38812	3.86257	3.68468	3.38871	2.87563	3.86812		3.38143	3.17476		3.27575	3.48306				3.06889	3.5	3.66986	3.2639					2.3	2.59823	3.1		3.89207
10237750	N[C@H](COc1cc(/C=C/c2ccncc2)cnc1Cl)Cc1c[nH]c2ccccc12	3.96056		3.57243	3.86057	3.48338	3.77319		3.5993	3.89993	3.57578	3.08433		1			3.6969	3.97258	2.77815	3.26107	3.1633	3.39098	3.89085	3.67599	3.36466	2.4			3.36795	3.17622		3.27332	3.49683				3.06556	3.4	3.67919	3.29689					1.7	2.58862	3.29851	3.1	3.8966
10193747	N[C@H](COc1cncc(-c2ccc(F)cc2)c1)Cc1c[nH]c2ccccc12	3.99535		3.57599	3.88591	3.4743	3.7918		3.59145	3.88627	3.59448			3.6			3.67279	3.96733				3.36292	3.87578	3.69851	3.39098				3.39917				3.46661					2.7	3.66466						3.89683			3.7	3.87903
23647547	N[C@H](COc1cncc(-c2ccc3[nH]c(=O)oc3c2)c1)Cc1c[nH]c2ccccc12	3.7	3.06271	3.58099	3.87772	3.46262	3.46211	3.96763	3.58928	3.87326	3.57219	3.08483	2.6	2.3	2.5	3	3.6817	3.58797	2.79616	3.26872	3.16813	3.37578	3	3.69669	3.37365	2.87579	3.89346	3.28947	3.39544	3.19218	3.08802	3.1859	3.47615		3.27461		3.08729	1.6	3.69164	3.57004		3.4		3.18353	2.5	2.57679	3.29472	1.6	3.4
10237631	N[C@H](COc1cncc(-c2ccc3c(c2)CC(=O)N3)c1)Cc1c[nH]c2ccccc12	3.1	3.09661	3.57713	3.88859	3.46535	3.58457	3.95916	3.56311	3.89103	3.5	3.06267	2.4	2.2	2.2	2.8	3.69024	3.4602	2.78865	3.26506	3.17385	3.39026	3.3	3.67855	3.3844	2.88582	3.7	3.26418	3.38446	3.19279	3.07753	2.99423	3.48987		3.29431		3.09057	1.6	3.6944	3.6734		3.6		3.17236	2.6	2.58858	3.28053		3.5
6914611	N[C@H](COc1cncc(-c2ccc3cnccc3c2)c1)Cc1c[nH]c2ccccc12						3.16758					2.8			2.3	3.7			3.59926			3.48867			3.76503	3.78319			3.37585		3.4643	3.39967						2.7	3.59007				3.39393		3.08616	2.6
6914613	N[C@H](COc1cncc(/C=C/c2ccncc2)c1)Cc1c[nH]c2ccccc12	3.9	2.6	3.59106		3.47326	3.59158	3.96785	2.8	3.89531	3.56315	3.09201	2.6	1.2	2.9	2.6	3.66903	3.69913	2.77811	3.27337	3.16502	3.38958		3.69812	3.36174	2.87424		3.26103	3.3875	3.19721	3.07754	3.28968	3.48117		3.28487			2.6	3.68207			3.6		3.17665	1.5	2.58522	3.26571	2.8	3.87662
20744808	N[C@H](COc1cncc(/C=C/c2ccncc2)c1)Cc1ccccc1	3.9649		3.58072	3.89762	3.46538	3.77899		3.2	3.86927	3.57311	3.09146		2.3			3.68628	3.97541		3.27383	3.17959	3.3715	3.8886	3.69486	3.36458		3.86448		3.36273	3.17933		3.2916	3.46356					3.6	3.67533	3.26622					2.1		3.2857	3.4	3.86772
18450720	Nc1ccc(-c2csc3c(/C=C/c4nc5ccccc5[nH]4)cnc(N)c23)cc1	3.9	3.06897	3.3	3.89456		3	3.95168		3.87109	3.58353	3.09922	3.76694	3.87958	3.67769	2.5	3.69823	3.16514	1.7	3.29481	3.18617	2.2	3.88426	3.69993	2.2	2.2	3.87644	3.29683	1.7	2.2	1.7	3.29721	3.48582		3.29539		3.08698	3.9635	2.6	2.8		3.66131		3.18235	3.8643	0.7	2.5	3.5	3.87274
18450596	Nc1ncc(/C=C/C(=O)NCCCn2ccnc2)c2scc(-c3ccc(Br)cc3)c12	3.95266	3.09365	2.1	3.882		3.19582	3.99916		3.89583	3.58747	3.06527	3.78617	3.8843	3	1.4	3.69783	3.18864		2.3	3.1	2.2	3.7	3.66443	1.2	-0.4	3.88588	3.29965	1.7	1.5	0.5	3.26337	3.46172		3		2.6	3.97032	1.8	-0.1		3.6923		3	3.89358	0.7	2	1.8	3.87468
446940	Nc1ncnc2c1c(I)nn2[C@@H]1O[C@H](CO)[C@@H](O)[C@H]1O	3.96623	3.0797	3.5962	3.88743		3.16428	3.9		3.88353	3.58029	3	3.1	3.89402	3.99007	3.98372	3.67201	3.19976	2.77908	3.2624	3.17064	3.39029	3.8851	3.69028	3.36268	2.8821	3.8	3.29596	3.39011	3.19089	3.07261	3.29714	3.46113		2.9		3.08382	3.98115	3.68587	3.27684		3.69281		3.16992	3.87338	2.57774	3.27568	3.5	3.5
6891103	Nc1nonc1-n1nnc(C(=O)N/N=C/c2cccs2)c1-c1cccs1	3.98587	3.08562	3.59388	3.8809		3.2	3.99207		3.86487	3.58709	3.07118	3.77386	3.3	3.99871	3.9633	3.67989	3.18205	2.77669	3.27419	3.16095	3.38639	3.87326	3.6997	3.36359	2.89918	3.5	3.29293	3.38497	3.17863		3.28955	3.4801		3.29028		3.08578	3.95213	3.68025	3.26307		3.67904		3.16596	3.88003		3.2925		3.2
135615737	O=C(N/N=C/c1ccc(O)cc1O)Nc1cccc2nsnc12	2.1	2.9	2.7	3.86619		3.19036	3.96668		3.87415	3.5825	2.9	3	3.1	3.1	3	3.66062	3.18887	2.6	3.2845	3.1602	3.36768	3.7	3.7	3.39045	2	3.89103	3.26905	3.3653	3.16772	1.6	0.7	3.46765		2.8		3.09992	3.5	3.7	3.26984		3.66277		3.16418	3.3	2.59268	3.28116	3.1	3.8734
9612493	O=C(N/N=C/c1ccc(Sc2nc3ccccc3[nH]2)o1)c1cccc([N+](=O)[O-])c1	3.95945		3.56431	3.89039			3.98562		3.87161	3.59188		3.78379	2.4	3.99925	3.97704	3.68097						3.86849	3.66483	3.39993		3.88397						3.49275					3.99978	3.67293			3.66185			3.87834			3.76172	3.89312
25211195	O=C(N[C@H](CCO)c1ccccc1)c1ccc(-c2ccncc2)cc1				3.47081		3.16988					3.67151			3.56532	3.66431	3.68331		3.56704			3.46038			3.78489	3.79423			3.36161		3.48407	3.38675	3.37574			3.28817		3.79565	3.59166				3.38717		1.5	3.56645
68513305	O=C(N[C@H](CO)Cc1ccccc1)c1ccc(-c2ccncc2)cc1	3.8	3.0908	3.57974	3.8871	3.46845	3.56408	3.95956	3.56953	3.87143	3.58431	3.09397	3.78399	1.6	3.99526	3.97264	3.69293	3.67486	2.7804	3.29998	3.19977	3.36221	3.862	3.6792	3.36487	2.87784	3.86445	3.26107	3.38826	3.19851	3.07972	3.26655	3.49228		3.28936		3.08566	3.95777	3.69737	3.28699		3.68032		3.19298	2.4	2.57447	3.28474	3.78433	3.88932
68512451	O=C(N[C@H](CO)Cc1ccccc1)c1ccc(-c2ccncc2)cc1F	3.96849		3.58025	3.88433	3.48311	3.56544	3.97756	3.57326	3.86737	3.59388		3.7771	2.1	3.95349	3.99721	3.68673	3.6943		3.28953	3.18233	3.36676	3.89424	3.68955	3.39561		3.8778	3.26272	3.36477	3.16307		3.26565	3.48794		3.26921			3.96567	3.68639	3.26095		3.66134		3.17333	2.7		3.26359	3.67419	3.86058
45107775	O=C(N[C@H](CO)c1ccccc1)N1CC=C(c2c[nH]c3ncccc23)CC1	2.6	3.07971	3.58657	3.2		3.16201	3.97948		3.89272	3.58468	3.06073		1.6		2.2	3.66206	3.1	2.79298	3.29764	3.19798	3.36855	3.3	3.66986	3.3792	2.87264	3.3		3.36849	3.19643	3.06866	3.2828	3.46318		3.26309		3.06346	3.7	3.7	3.29854		3.67174		3.1639	2.1	2.57965	3.26751	2.5	3.2
68508541	O=C(N[C@H](CO)c1ccccc1)c1ccc(-c2ccncc2)cc1	3.2	3.09715	3.59901	3.87308		3.19103	3.99515		3.7	3.58829	3.09288	3.79139	0.4	3.95691	3.3	3.4	3.18592	2.77825		3.18349	3.39357	3.8	3.69101	3.36908	2.88969	3.7	3.27533	3.37312	3.19578	3.06984	3.28983	3.46312		3.28536		3.08558	3.95472	3.68528	3.26884		3.68657		3.18099	1.4	2.57476	3.27335	3.8	3.5
24995524	O=C(Nc1cccc(Cl)c1)Nc1ncc(CCNc2ncnc3ccsc23)s1	3.95413	3.0779	1.7	3.682			3.98161		2.9	2.96717	3.56527	3.1	2.8	3.58666	3.47625	3.66743	2.1	3.16383	3.28889	3.18387	1.29719	3.88488	3.6986	3.57192	3.46715	3.8	3.29964	2.96029		3.1	3.29662	2.7		3.2	2.4	2.5	3.66655	3.56552	3.27004		3.66578	2.89687	3.39585	3.46172	3.39238	3.26387	2.2	3.7886
68738294	O=C(c1cc(-c2ccc3[nH]ncc3c2)on1)N1CCC[C@@H](O)C1	3.97665	3.09578	3.58515	3.86307		3.18802	3.95283		3.87411	3.58418	3.07772	3.7	3.4	3.97713	3.98506	3.68657	3.19443	2.79939	3.29162	3.19612	3.37849	3.87219	3.69573	3.3859	2.87701	3.86553	3.297	3.39304	3.19262	3.06884	3.29715	3.46211		3.28674		3.07172	3.96972	3.69544	3.28594		3.67076		3.17917	3.88577	2.59812	3.29669	3.7	3.86411
135545385	O=C1NN=Cc2c[nH]c3cc(NC(=O)[C@@H]4C[C@H]4c4ccccc4)cc1c23	1.6	3.06992	2.2			2.7	3.99894		3.7	3.4	3.07834	3.78168	2.9	2.8	2.5	3.67651	2.1	2	2.6	3.18038	3.36106	1.5	3.68397	2.6	1.6	3	3.29663	3.38097	3.18936	1	3.29275	3.49188		1.9		2.7	2.3	2	1.5		3.69906		2.5	2.6	1.6	2.4	1.5	2.8
162395721	O=C1Nc2cc(-c3ccc(O)cc3)ccc2/C1=C/c1ccc[nH]1				1.3		3.19666					0.9			3.57878	1.3	3.69426		1.7			3.3			3	3.76671			3.1		0.9	3.36652	3.4			1.6		2.4	3.1				2.7		3.08776	1.3
45375955	O=c1[nH]c2cnc(-n3cnc4ccc(F)cc43)nc2n1[C@@H]1CCOc2c(F)cccc21	3.97868	3.06103	1.9	3.87642		1	3.5		3.88846	3.4	3.06513	3.77445	3.2	3.2	3.4	3.7	3.1	2.79371		3.16884	3.37824	3.8	3.68981	2.6	2.4	3.4	2.5	3.39448	3.1	2.3	3.29874	3.47916		1.3		3.07579	3.5	2.5	3.3		2.4		2.4	3.89856	2.57608	3.1	3.3	2.2
10172543	OC(COc1cncc(/C=C/c2ccncc2)c1)Cc1c[nH]c2ccccc12	3.9588	3	3.58407	3.89352		3.19565	3.99425		3.88794	3.59857	3.07139	3.1	3.3	3.9	2.5	3.68247	3.19833	2.77691	3.27919	3.16189	3.39327	3.8753	3.668	3.39706	2.89567	3.9	3.28953	3.37522	3.16359	3.07854	3.26775	3.46802		3.3		3.09446	3.9	3.69166	3.29969		3.5		3.18813	2.6	2.57484	3.27574	2.7	3.87085
44252434	OCC[C@@H](Nc1nc2ccc(-c3ccncc3)cc2s1)c1ccccc1	3	3.08016	3.56838	3.86035		3.18144	3.95209		3.88699	3.57103	3.09795			4	2.9	3.67162	3.1941	2.7967	3.26023	3.18902	3.38169	2.7	3.69231	3.37533	2.87578	3.89441	3.28946	3.36577	3.18993	3.0835	3.26319	3.49998		3.27691		3.08872	3.7	3.67148	3.27756		3.67307		3.19154	2.1	2.59239	3.2882	2.9	3.3
[truncated: 117 more columns]

## Sheet: Predicted Values
Sheet 2. The Predicted Bioactivities of The 103 Compounds used to compute OR plot.
* Bioactivity : log(nM)
Predicted		UniProt Entry
PubChem ID	SMILES	O00141	O00311	O00444	O14757	O14920	O14965	O15075	O15111	O15264	O15530	O43293	O43781	O75116	O94806	O95819	O96013	O96017	P00519	P00533	P04626	P04629	P05129	P06213	P06239	P06241	P06493	P07332	P07333	P07948	P07949	P08069	P08581	P08631	P08922	P09619	P10721	P11309	P11362	P12931	P15056	P15735	P16234	P16591	P17612	P17948	P22607	P23443	P24941
9965209	C(=C/c1cncc(O[C@@H]2CCNC2)c1)\c1ccncc1	3.80606		3.56338	3.86751	3.48781	3.64328	3.91756	3.43293	3.8564	3.73812		3.22866	2.81405	3.71578	3.60849	3.61385	3.5599				3.50817	3.82338	3.70195	3.84236				3.63679				3.61387					3.57015	3.79376			3.59225			3.1048			3.51692	4.08346
9839880	CC(=O)N(c1ccncc1)c1c(N[C@H](C)C(C)(C)C)c(=O)c1=O	3.52223	2.68588	3.23013	3.55708	3.40751	3.33881	3.70644	3.41886	3.66039	3.39969	2.55212	3.37468	2.06863	3.58096	3.53404	3.40982	2.97492	2.86817	3.26793	3.09792	3.28294	3.57413	3.37977	3.57007	2.96048		3.06102	3.30921	3.11551	2.93275	3.03525	3.40453		3.04673		2.78665	3.50333	3.58087	3.4274		3.32841		2.91938	3.31016	2.77301	3.21266	3.11743	3.56761
155533862	CCCOc1cccc([C@@H](C)NC(=O)c2ccc(-c3ccncc3)cc2)c1	3.24847	2.85631	3.39958	3.57981			3.66945		3.70996	3.45605	3.01448	3.25822		3.57826	3.3376	3.41634	3.18768	2.73691	3.23068	3.2039	3.23962	3.42163	3.5775	3.39524	3.0747	3.38752	3.10994	3.35444	3.09741	3.18879	3.12895	3.34428		3.13707		2.9968	3.57639	3.50608	3.33817		3.45096		2.9478	2.14636	2.99459	3.22017	3.11115	3.34998
18450577	CCN(CC)CCNC(=O)/C=C/c1cnc(N)c2c(-c3ccc(NC(=O)Nc4cccc(C)c4)cc3)csc12	3.12925	2.65377	1.76987	3.50598		1.87435	3.47328		3.30999	2.92435	2.59516		2.0226		2.20986	3.20454	2.77632	1.13895	3.11224	3.01267	2.32065	3.39464	2.87137	1.6628	1.89395	3.27821		1.21027	1.58143	1.1663	2.725	2.5795				2.13548	3.37997	2.07757	1.97658		3.04873	1.5775	2.46089	3.20685	0.576221	2.3288	1.15729	3.41739
6115551	CCOC(=O)C1=C(N)n2c(s/c(=C\c3cccs3)c2=O)=C(C(N)=O)C1c1cccs1	3.69615	2.89535	3.20913	3.70816			3.62336		3.6088	3.41803		3.2425	3.58025	3.42637	3.05286	3.40228						3.64987	3.56537			3.59942											3.17372	3.45702			3.2684			3.47872			3.20063	3.57272
18529038	CCOc1ccc(/C=C2/SC(=N)NC2=O)c(O)c1				3.22599		3.21472					2.6918			3.3709	3.17735	3.61712		3.42083			3.34151			4.08972	3.6055			3.31971		3.42694	3.30185	3.44183			3.1938		3.01187	3.57292				3.20562		3.63259	3.15308
156882904	CC[C@@H]1C(=O)N(C)c2cnc(Nc3ccc(C(=O)NC4CCCCC4)cc3OC)nc2N1C1CCCC1	3.57221	2.75068	2.84504	3.40063		3.10993	3.56512		3.6247	3.12063	2.5149	3.19755	3.40525	2.81044	3.19672	3.36644	3.20696	2.70872	3.23767	2.95817	3.04358	3.37032	3.37481	3.26054	3.06653	3.43305	2.90653	2.95618	3.19541	3.04976	3.03643	3.41805		2.78975		2.67857	3.39507	3.42911	3.19152		3.11863		2.90822	3.47918	2.76811	3.10192	3.01918	3.49966
11364421	CC[C@@H]1C(=O)N(C)c2cnc(Nc3ccc(C(=O)NC4CCN(C)CC4)cc3OC)nc2N1C1CCCC1	3.61199	2.84464		3.36109	3.19869	3.11173	3.56019	3.35803	3.6638	3.159	2.50512	3.28864	3.35804	2.74049	3.1286	3.32245	2.9123	2.71295	3.32489	3.01621	3.05717	3.435	3.28732	3.24089	3.09665	3.32314	2.82068	3.01077	3.16326	3.07198	2.92503	3.34088		2.78534		2.69388	3.35237	3.39755	3.1244		3.03629		2.82669	3.5288	2.8654	3.14451	2.95206	3.30682
58009829	CC[C@@H]1C[C@H](NS(=O)(=O)C2CC2)C[C@@H]1c1ncc2cnc3[nH]ccc3n12						3.23643					3.04493		2.00526	3.49934	3.54751	3.41085					3.43188			3.64848	3.50093			3.28512		3.24125	3.21445	3.57563				3.5823	3.52786	3.46762				3.39929		2.83743	3.41664
16095343	CCn1c(-c2nonc2N)nc2cncc(C(=O)N3CC[C@H](N)C3)c21						3.2669					2.74152			2.47675	2.89744	3.25108					3.31714			3.53384	3.37705			3.34876		3.29581	3.35184	3.50385					2.23	3.55682				3.15494		1.46748	3.1617
10217456	CN(C)CC(=O)N[C@H](COc1cncc(-c2ccc3cnccc3c2)c1)Cc1c[nH]c2ccccc12	3.61936	3.02832	3.31846	3.52986		3.29887	3.59195		3.66296	3.46648	2.89104	2.9374	1.93116	3.27479	3.25862	3.42233	3.18944	2.81533	3.30833	3.25148	3.34373	3.47715	3.51112	3.38633	3.04807	3.47278	3.14581	3.3126	3.02621	3.17596	3.15682	3.42347		3.1181		3.03348	3.22186	3.53123	3.27288		3.39129		3.02894	2.81916	2.88318	3.24081	3.16747	3.65238
153999	CN(C)C[C@@H]1CCn2cc(c3ccccc32)C2=C(C(=O)NC2=O)c2cn(c3ccccc23)CCO1				3.30677		3.45446					3.22814			3.28376	3.37317	3.55504		3.76449			3.29474			3.83674	3.61089			3.63184		3.45048	3.52898	3.41389			3.47196			3.62788				3.44511		2.40592	3.42737
5459219	CN1CC[C@@H](c2c(O)cc(O)c3c(=O)cc(-c4ccccc4Cl)oc23)[C@@H](O)C1	3.73341	3.18948	3.42274	3.56939		3.34616	3.80195		3.2912	3.58709	3.29218		3.7859	3.10513	3.40864	3.61584	3.36085	3.81386	3.84491	3.78785	3.26576	3.8513	3.6641	3.9556	3.77368	1.93606		3.40125	3.42023	3.45865	3.2533	3.56854		2.99379	3.44646	3.98486	3.17846	3.53653	3.61837		3.2892	3.49143	3.29262	3.76047	3.54371	3.31184	3.46247	2.18974
22872612	CN1CC[C@H]1COc1cncc(CCc2ccncc2)c1	3.6058		3.32747	3.63426	3.20398	3.43902		3.27674	3.68161	3.39201	2.98937		2.76597			3.41413	3.34949					3.54132	3.48329	3.60364		3.80836						3.41872					3.3037	3.61292						3.25432			3.29125	3.83324
18450702	CNC(=O)/C=C/c1cnc(N)c2c(-c3cc(F)c4[nH]c(C)cc4c3)csc12	3.64698	2.83576	2.84768	3.73717	3.24385	2.79929	3.69724	3.31243	3.69467	3.48985	2.9479	3.40578	3.49431	3.11651	1.44391	3.48174	3.3969	0.698341	3.2567	3.19493	2.82313	3.64759	3.4139	1.88633	2.0763	3.56528		2.06531	1.75076		3.21085	3.19693				2.8755	3.57917	1.61625	2.11393		3.29949			3.38444	1.3294	1.82205	2.32273	3.54273
18450555	CNC(=O)/C=C/c1cnc(N)c2c(-c3ccc4c(c3)OCO4)csc12	3.50337	2.97942	3.03245	3.86654		2.98414	3.65004		3.65506	3.43627	2.87829	3.5241	3.76798	3.16701	2.23952	3.4611	3.40903		2.94183	3.06607	2.95355	3.58163	3.43397	2.00859	1.67663	3.60886	2.98925	2.49375	1.68086	2.01631	3.15271	3.25026		2.98597		2.88836	3.42994	2.38155	1.71085		3.34978		2.79063	3.55064	1.81664	2.39153	2.44297	3.63464
18450683	CNC(=O)/C=C/c1cnc(N)c2c(-c3ccc4sc(C)nc4c3)csc12	3.57962	2.78811	2.98009	3.72521		3.22868	3.70372		3.72406	3.38188	2.92443	3.4432	3.37629	2.94574	2.31235	3.57526	3.28016	1.77305	3.15819	3.09153	3.02973	3.74952	3.41747	2.52386	2.51673	3.57793	3.04268	2.3935	2.19569	2.19883	3.14248	3.35329		2.99117		2.83141	3.42544	2.41671	2.58601		3.29805		2.83371	3.39408	1.77421	2.39427	2.80979	3.64731
6450551	CNC(=O)c1ccccc1Sc1ccc2c(/C=C/c3ccccn3)n[nH]c2c1	3.30308	2.80556		3.23896	3.32873	2.23988	3.73301	3.26181	3.85136	3.12984	2.96664	3.44651	2.40796	3.28801	2.22699	3.42656	3.01036		3.42568	3.29662	2.96677	3.69091	3.32923	3.08225	2.91317	3.27065		2.33167	2.71268	1.91465	3.10645	3.24843			1.1667	1.82739	3.59806	2.71146	3.1788		3.35501	1.41991		3.07556		2.75755	2.5043	3.26237
135901005	COCc1nnn(-c2nonc2N)c1C(=O)N/N=C(\C)c1ccc(O)cc1O	3.21156		2.97357	3.34784	3.45399	2.9373		3.40121	3.60626	3.01792	2.95577		2.66516			3.26224	3.19231	3.07643	3.39375	3.2985	3.3089	3.26639	3.58936	3.67024	3.19812	3.40819		3.37651	3.29269		3.28256	3.51234				2.99835	3.30612	3.58029	3.56466					2.75524	2.89044	3.33066	2.77883	3.42921
11442891	CO[C@@H](C(=O)N1Cc2[nH]nc(NC(=O)c3ccc(N4CCN(C)CC4)cc3)c2C1)c1ccccc1	3.58293	3.09191	2.37587	3.81918		2.5523	3.50385		4.03587	3.63688	3.24207	3.58936	3.37673	3.32129	3.32476	3.53802	3.15807	2.46772	3.49426	3.50566	2.772	3.81598	3.52898	2.6926	2.63782	3.31877	2.65004	3.06321	2.58832	1.87984	3.29869	3.47799		2.46661	3.07822	3.21928	3.89052	2.88418	2.74137		3.29347	3.31421	2.5318	3.78392	2.81293	2.79143	3.45684	3.15625
69280268	COc1cc(-c2csc3c(/C=C/C(=O)NCCN(C)C)cnc(N)c23)ccc1NC(=O)c1cc2ccccc2n1C				3.38481		2.75469					2.89007			3.03441	2.31122	3.35026		1.38686			3.09588			1.70801	2.6198			2.50935		2.85449	3.30818	3.22982			2.06713		3.31789	3.15658				2.43274		3.39461	2.73381
135446783	COc1cc(/C=C(\C#N)c2n[nH]c(N)c2C#N)ccc1O	3.45302		3.0818	3.42155	3.29764	3.07267		3.24186	3.72036	3.43442	2.68169		3.73197			3.51365	3.35115	2.78945	3.39053	3.41693	3.35063	3.7257	3.67159	3.63999	3.0846	3.09439		3.15984	3.06604		3.30062	3.38845				3.05822	3.25364	3.48115	3.42009					3.5451	2.64295	3.24359	3.3184	3.1481
5290851	COc1cc(/C=C(\C#N)c2nc3cc(C)ccc3[nH]2)c(Br)cc1O	3.42122	2.4249	2.67898	3.09529	3.26031	2.95605	3.62408	3.11136	3.40293	3.32203	2.079	2.49879	3.28414	3.17746	2.45694	3.33315	2.73353	2.94571	3.21718	3.44574	2.92564	3.63219	3.38377	3.63749	3.189	2.83205		2.94612	3.16794	3.02377	2.92426	3.17485				2.89835	2.90755	3.34911	3.38355		2.8687			3.37372	2.81065	3.0743	2.74986	3.16415
135403871	COc1cc(/C=C(\C#N)c2nc3ccccc3[nH]2)c(Br)cc1O	3.39378	2.43429	2.73629	3.10629	3.32278	3.09797	3.6272	3.1502	3.55875	3.46979	2.05125	2.41384	3.37052	3.19036	2.31787	3.34754	2.89455	2.9875	3.30524	3.59738	3.01008	3.75348	3.50951	3.75832	3.32607	2.65363		3.14524	3.25099	3.08458	3.1802	3.35659				3.09662	2.84622	3.39681	3.46556		3.0234			3.41766	2.94042	3.11854	2.91598	2.96121
1268919	COc1cc(/C=C2/SC(=S)NC2=O)ccc1O	3.59235	2.45689	3.26608	3.61911		3.27356	3.7201		3.83357	3.56769	2.22635	2.09192	3.81742	3.5286	3.4676	3.62538	3.20904	3.09839	3.41941	3.30787	3.14526	3.66884	3.83878	3.60051	3.0764	3.65648	3.17777	3.1991	3.13298	3.17056	3.1529	3.44078		3.08263		2.97914	1.99821	3.56481	3.51137		3.3224		3.03204	3.87699	2.81913	3.23771	3.35074	3.76577
135529555	COc1cc(/C=C2\S/C(=N\c3ccccc3)NC2=O)ccc1O	3.46351	2.01054	3.11274	3.5933	3.26932	3.14697	3.66344	3.42011	3.704	3.35601	1.91304	2.36488	3.59116	3.1713	2.87931	3.44521	2.96626	2.47242	2.98659	3.20956	2.98955	3.63195	3.62413	3.59845	3.01069	3.22567	2.99285	3.21829	3.1454	2.83384	3.03277	3.29066		3.01045		3.03092	2.28229	3.31557	3.27864		3.01234		2.93652	3.57451	2.7928	3.04413	3.21353	3.34955
5708137	COc1cc(/C=C2\SC(=O)NC2=O)ccc1O	3.55339	2.26532	3.25257	3.66792		3.19591	3.80269		3.9355	3.58373	2.19478	1.92926	3.57268	3.44951	3.24158	3.73263	3.16001	3.02312	3.25165	3.31395	3.35214	3.74146	4.01741	3.66624	3.1248	3.61769	3.21501	3.42856	3.22289	3.18679	3.3137	3.51691		3.14188		3.21659	1.92087	3.63289	3.46394		3.29431		3.04087	3.82221	3.01412	3.31288	3.29797	3.77051
44586019	COc1cc(Nc2ncnc3ccc(-c4ccc(CN5C[C@@H]6C(CO)[C@@H]6C5)cc4)cc23)ccc1Oc1ccccc1	3.44966		3.34222	3.57684	3.02228	3.15601		3.17135	3.71009	3.48861	2.93903		2.96724			3.35289	2.85717	2.67279	1.07401	1.21686	3.03052	3.46235	3.10193	2.4361	2.16703	3.52525		3.10896	2.16064		2.92398	3.12924				3.09347	3.6021	3.36022	2.37061					3.33781	2.54372	2.98565	3.31868	3.46569
124476884	COc1ccc(/C=C2/C(=O)ON=C2c2ccc(Br)cc2)cc1OC	3.70138		3.26525	3.49941	3.27068	3.21923	3.70522	3.53002	3.72473	3.54279		3.49963	3.85381	3.59623	3.3406	3.56251	3.24103		3.5147		3.32239	3.73289	3.68196	4.08007		3.75059	3.17342	3.30523	3.37887			3.33025		3.05196			2.67933	3.55515	3.69361		3.26265		3.12612	3.6414		3.18793	3.41411
135501435	COc1ccc(/C=C2/S/C(=N/c3ccccc3)NC2=O)cc1O	3.80304	2.75045	3.35118	3.70484		3.49572	3.80742		3.8608	3.5889	2.8022	3.02723	3.95459	3.73097	3.33608	3.61236	3.34487	3.11234	3.44062	3.55223	3.18787	3.80527	3.89709	3.94487	3.39023	3.82942	3.21995	3.24788	3.38909	3.20792	3.27165	3.68177		3.1832		3.01497	2.8921	3.58688	3.6994		3.2493		3.18553	3.84878	2.98816	3.31851	3.34056	3.97803
46223480	COc1ccc(NC(=O)Nc2ccc(-c3csc4c(-c5cnn(C[C@H](O)CO)c5)cnc(N)c34)cc2)cc1				3.49633							2.93806			3.51166	2.62459	3.46289		0.765903			2.34413			1.33441	2.15736					1.1873	3.00575	2.26307			0.862737		3.67675	2.60582				1.68962		3.43383
6516560	COc1ccc2[nH]cc(/C=C3\C(=O)Nc4ccccc43)c2c1											3.40492			3.42214	3.05506	3.58714		3.5091			3.04894			3.79243	3.57013			3.49478		3.2973	3.98418	3.64378			3.73944		3.55555	3.64361				3.48865			3.35921
5289419	COc1ccc2c(c1)/C(=C/c1c[nH]cn1)C(=O)N2	3.27019	2.91218	2.77317	3.13924		2.86544	3.68964		3.64469	3.08938	2.88583		3.18032		2.26124	3.38551	2.70956	3.23296	3.50118	3.5371	2.39052	3.77091	3.52507	3.4056	3.10499	2.32723		2.75867	3.11004	2.8384	3.29189	3.24722		2.73315		2.79938	3.32087	2.94473	3.34839		2.95663		2.82833	3.49919	2.5514	2.7831	3.16357	2.04083
135628749	COc1cccc(/C=C2/S/C(=N\c3ccccc3)NC2=O)c1	3.77202	3.06259	3.3919	3.72862		3.45311	3.79583		3.8279	3.56101	2.80889	3.32981	3.94256	3.74345	3.46831	3.63208	3.44663	3.06474	3.31206	3.49345	3.2455	3.80064	3.76796	3.77216	3.33279	3.94733	3.14263	3.31201	3.23661	3.18205	3.26012	3.51499		3.12092		3.02198	2.84371	3.50667	3.54957		3.38966		3.06621	3.59484		3.24994	3.4978	3.93598
44633227	COc1cccc([C@@H](C)NC(=O)N2CC=C(c3c[nH]c4ncccc34)CC2)c1	2.71016	2.47572	3.12518	3.12977		2.90595	3.76532		3.6215	3.24832	2.99305			3.07358	2.46429	3.3292	2.90319	3.0169	3.32039	3.41978	3.1663	2.92566	3.49998	3.58296	3.25803	2.86378	3.20623	3.23473	3.25718	3.08779	3.32125	3.45316		3.1383		3.20515	3.2478	3.43223	3.4865		3.2618		3.03492	1.86484	2.91532	3.23974	2.31371	2.78595
68511339	COc1cccc([C@@H](C)NC(=O)c2ccc(-c3ccncc3)c(F)c2)c1	2.97185	2.93377	3.29777	3.43642		3.23307	3.68242		3.65243	3.39584	2.9909			3.61269	3.46241	3.33397	2.91196	2.6644	3.15953	3.13547	3.11886	3.2493	3.52648	3.19804	2.94357	3.35724	3.07441	3.19819	3.03111	3.00559	3.10505	3.31772		2.98535		2.9405	3.53955	3.41644	3.06912		3.42073		2.89144	1.94708	2.92558	3.15499	2.80845	3.2906
51003130	COc1cccc([C@@H](C)NC(=O)c2ccc(-c3ccncc3)cc2)c1	3.01654	2.87467		3.53562		3.32633	3.72909		3.65513	3.44386	3.04835			3.64433	3.49286	3.42594	3.18982		3.2155	3.10973	3.26034	3.34524	3.53969	3.52937	3.1218	3.39591	3.15272	3.28242	3.16166	3.24704	3.08423	3.32635		3.0912	3.36039	3.02329	3.55714	3.50556	3.27973		3.50081	3.36087	2.94379	1.66135	3.04967		3.03461	3.40086
155555691	COc1cccc([C@@H](C)NC(=O)c2ccc(-c3ccncc3)cc2NCCCN)c1	2.85487	2.96132	3.3422	3.46391			3.65353		3.68452	3.21823	2.89457	3.38687		3.36602	3.46826	3.32867	2.92085	2.88695	3.28905	3.13856	3.19485	3.0713	3.21848	3.31767	3.05266	3.22903		3.21066		3.09779	2.88807	3.37793		3.01458		2.9512	3.39947	3.44777	3.19448		3.30581			1.85523	2.94377	3.15786	2.76986	3.28465
11674483	COc1cccc([C@@H](C)NC(=O)c2ccc(-c3ccncc3)s2)c1				3.17755		3.14044					3.08482			3.54772	3.32114	3.4565		3.02077			3.22354			3.50328	3.23856			3.29409		3.16946	3.14211	3.36396			3.22229		3.47056	3.44598				3.25263		1.95065	3.08026
68513220	COc1cccc([C@@H](C)NC(=O)c2ccc(-c3ccncc3C)cc2)c1	2.79532	2.92495	3.26794	3.40883		3.30564	3.7202		3.63279	3.29158	2.91892			3.48323	3.26821	3.37176	2.99363	2.76378	3.23981	3.16016	3.18979	3.20854	3.50965	3.33843	3.00196	3.18648	3.09829	3.17131	3.0372	3.06017	3.05123	3.33586		3.06419		2.95438	3.48131	3.37536	3.18224		3.33662		2.92393	1.50573	2.88887	3.14934	2.65121	3.11823
68514096	COc1cccc([C@@H](C)NC(=O)c2ccc(-c3ccncc3F)cc2OC)c1	2.77956	2.86256	3.32532	3.41407			3.69157		3.60431	3.2956	2.84729	3.34099		3.62493	3.45533	3.44526	3.07067	2.74307	3.0386	3.0833	3.18687	3.0984	3.40365	3.34699	3.08644	3.00777		3.27102		2.98861	3.06084	3.29912		3.05728		3.11262	3.53024	3.49558	3.17848		3.38101			1.97796	2.92373	3.14943	2.61833	2.90591
155527821	COc1cccc([C@@H](C)NC(=O)c2ccc(-c3ccncn3)cc2)c1	3.21776	2.94914	3.39228	3.53197			3.73373		3.70254	3.51915	3.09015	3.38739		3.68705	3.46373	3.47913	3.10723		3.21608	3.0681	3.22314	3.47099	3.51137	3.48591		3.62024	3.04069	3.28609		3.05329	3.1154	3.34637		3.07211		3.0458	3.68447	3.45452	3.24946		3.43768		2.91822	2.64968		3.17932	3.2084	3.60565
68515683	COc1cccc([C@H](C)NC(=O)c2ccc(-c3ccncc3)c(C)c2)c1	3.02029	2.83265	3.37125	3.43517		3.27357	3.71087		3.69195	3.35659	2.9868			3.57606	3.44548	3.42375	3.10951	2.72423	3.21923	3.11619	3.22022	3.29639	3.52827	3.32597	2.97732	3.40381		3.16677	3.07779	3.1061	3.05872	3.34677		3.08852		2.94506	3.59294	3.3634	3.22047		3.4013		2.92613	1.58257	2.91337	3.12002	2.8413	3.38262
176155	CS(=O)c1ccc(-c2nc(-c3ccc(F)cc3)c(-c3ccncc3)[nH]2)cc1	3.60105	2.85775	3.26545	3.60105	3.32415	3.23064	3.70711	3.38969		3.48026	3.0145	3.4716	3.40057	3.18249	2.91757	3.53567	3.04019	3.16817	3.55752	3.58741	3.27552	3.69208	3.64102	3.4625	3.18116	3.42057	3.11082	3.37473	3.21798	3.28365	3.41092	3.35826	3.31713	3.1665	3.48355	3.22258	3.5656	3.56322	3.42595		3.29906	3.39881	3.095	3.42863	3.2292	3.31518	3.48449	3.41938
59198239	C[C@@H](N)C1CCC(C(=O)Nc2ccnc3[nH]ccc23)CC1	3.33651	2.96137	3.32274	3.40541		3.18673	3.61436		3.63195	3.47128	3.02167	3.30708	1.69509	3.02984	3.3735	3.32037	3.05603	3.14806	3.29725	3.35747	3.29596	3.32899	3.53127	3.54706	3.33713	2.98315	3.20115	3.50121	3.28171	3.35556	3.22554	3.52088		3.06977	3.40712	3.3439	3.49508	3.58099	3.40118		3.31922	3.38873	3.0587	2.55886	3.23387	3.25426	2.92192	3.09811
68515417	C[C@@H](NC(=O)c1ccc(-c2ccncc2)cc1)c1ccccc1	3.11683	2.88548	3.3344	3.41383		3.2417	3.79107		3.67075	3.53511	3.05217	3.47355	1.35795	3.71613	3.48259	3.47908	3.2032	2.77232			3.20473	3.53221	3.53484	3.35606	3.01488	3.42906	3.1137	3.21141	3.06515			3.33595		3.03749		2.81393	3.63344	3.46623	3.19346		3.44479		2.95739	1.61567	2.72918	3.14975	2.99084	3.49654
10612310	C[C@@H](Nc1c(Nc2ccncc2)c(=O)c1=O)C(C)(C)C	3.29965	2.75045	3.17951		3.34573	3.28696	3.6182	3.41319	3.56637	3.34427	2.44839	3.40286	2.1424	3.54096	3.46327	3.37753	2.83095		3.18778	3.07049	3.19245	3.61412	3.28635	3.51948	3.05535	3.42317	3.00864	3.32866	3.07832	2.93569	2.93941	3.29152		2.98052		2.81771	3.66523	3.50384	3.51146		3.31215		2.87467	3.35417		3.1418	2.97614	3.46843
11626560	C[C@@H](Oc1cc(-c2cnn(C3CCNCC3)c2)cnc1N)c1c(Cl)ccc(F)c1Cl		3.00594	3.004			3.29413					2.96557		2.7616	3.1758	3.11388	3.30437						3.5955							3.10966							3.02104	3.51038						2.5585	3.18295				3.501
9926791	C[C@@H]1CCN(C(=O)CC#N)C[C@@H]1N(C)c1ncnc2[nH]ccc12		2.92837	3.37425			3.33083	3.74547			3.67569	3.14735	3.48684		3.53861	3.4871	3.53755	3.33393	3.20556		3.44461	3.38026	3.56791			3.42448	3.69426	3.16462	3.34469	3.41479	3.38745	3.3266	3.44356	3.49159	3.18056	3.44385	3.51644	3.78995	3.62314	3.56227		3.38635	3.3061	3.03568	3.41409	3.19019	3.29868
44595900	C[C@@H]1CCN(C(=O)CC#N)C[C@@H]1c1ncc2cnc3[nH]ccc3n12						3.34348					3.30663			3.42327	3.43107	3.35385		3.49589			3.37447			3.79505	3.46212			3.42091		3.33562	3.54273	3.63247			3.43162		3.37217	3.72725				3.45358		2.73874	3.45438
10062782	C[C@H](N)COc1cnc(Cl)c(/C=C/c2ccncc2)c1	3.59207	2.8025	3.47707	3.67622		3.47659	3.81026		3.69547	3.56903	2.87149	2.82639	2.30428	3.42171	3.27354	3.47467	3.35183	3.30679			3.38286	3.71273	3.60885	3.87959	3.37827	3.80795	3.28903	3.34913	3.42657			3.55237		3.20039		3.18249	3.25299	3.64566	3.65627		3.42322		3.19968	2.67656	3.14244	3.2894	3.30983	3.76635
44574873	C[C@H](Nc1c(Nc2ccncc2)c(=O)c1=O)c1ccccc1	3.50542		3.29461	3.78827			3.66046		3.63567	3.59642		3.51107	2.59249	3.69663	3.542	3.55687	3.02987				3.29852	3.78986	3.55509	3.60727		3.68137		3.38961				3.3022					3.76753	3.63474			3.38942			3.3806			3.23174	3.61758
56671814	C[C@H](Oc1cc(-c2cnn(C3CCNCC3)c2)cnc1N)c1c(Cl)ccc(F)c1Cl						3.30291					2.95177			3.17788	3.11281	3.2991		2.77133			3.10731			3.28516	3.23409			2.90401		3.13183	2.89248				3.13536		3.52674	3.39047				2.98927		3.20953	3.10302
5329099	Cc1[nH]c(/C=C2\C(=O)Nc3ccccc32)c(C)c1CCC(=O)O	3.3049	3.00254	1.86666	3.13673	3.31337	1.83189	3.71412	3.3323	3.94611	3.04347	2.84593	3.53412	3.388	3.37236	2.88684	3.44794	2.64721	3.10878		3.62202	2.53385	3.61017	3.28777	3.28463	2.9722	3.50666	2.83726	2.53494	2.7997	2.21227	3.29594	3.43202		2.72149		2.69989	3.55071		3.37438		3.21093		2.42458	3.66431		2.7973	2.82368	3.54095
9594570	Cc1cc(-c2ccccc2)n(-c2cc(N/N=C/c3ccco3)ncn2)n1	3.73782	3.21307	3.39848	3.68149		3.25914	3.76171		3.73199	3.67367	3.33732	3.62006	3.77358	3.74827	2.89921	3.54132	3.58125	3.05513	2.79907	3.06884	3.41179	3.76089	3.56672	3.46652	3.20058	3.86062	3.00247	3.25985	3.10781	3.25499	3.26518	3.37957		3.06259		2.97626	3.90263	3.64112	3.42577		3.38903		2.97925	3.84635	3.20436	3.38367	3.36556	3.73886
5329098	Cc1cc(C)c(/C=C2\C(=O)Nc3ccccc32)[nH]1	3.32288	2.90404	2.51982	3.40637	3.18221	2.61232	3.72224	3.32629	3.7121	3.05942	2.97563	3.68828	3.65913	3.42822	2.64686	3.46131	2.57432				2.40581	3.67913	3.48371	3.23327	3.12197		2.9368		2.89419			3.39843		2.8307			3.60864				3.06382		2.82812	3.61649		2.82386	2.62112	3.39855
135440466	Cc1cc(N2CCOCC2)cc2[nH]c(-c3c(NC[C@@H](O)c4cccc(Cl)c4)cc[nH]c3=O)nc12	3.15524	2.86779	1.86099	2.92975	3.21524	2.24881	3.51692	3.17497	3.58434	2.93437	2.61542	3.28029	2.69772	3.20804	2.29101	2.6683	2.52898	2.48088			1.80494	3.18234			2.49649	3.26522	2.66591	1.98556	2.19024	1.52869				1.59027		2.54005	2.99809	2.1768	2.16541		2.87214		2.29357	3.17426	2.36323	2.12524	2.15586	3.17466
16041424	Cc1cc(Nc2cc(N3CCN(C)CC3)nc(/C=C/c3ccccc3)n2)n[nH]1	3.2346	2.77282	2.38519	3.22208			3.68542		3.52487	3.3724	2.52358	3.16536	3.42959	3.33644	2.95775	3.09783	3.19284		3.40042	3.44095	2.60758	3.43174	3.15597	2.54949	2.63632	3.31018	2.91422	2.2732		2.13057	2.98459	3.10659		2.73043	2.2322		3.53666				3.17062		2.71532	3.39259	2.18745	2.58983	2.88633	3.40571
5494449	Cc1cc(Nc2cc(N3CCN(C)CC3)nc(Sc3ccc(NC(=O)C4CC4)cc3)n2)[nH]n1	3.44117	3.13985		3.58155	3.43837		3.74627	3.32399	3.65154	3.37392	3.04286	3.5253	3.17978	3.20902	3.32214	3.4597	3.03056		3.41418	3.42728	3.09588	3.52458	3.60026		2.97603			3.32667	2.75894	2.77926	3.28649	3.32193	2.95599	2.93407	3.10859		3.33131	3.33183			3.41647	3.15349		3.30924	3.05977	3.09544	3.30153
22091789	Cc1cccc(-c2c(-c3ccncc3)nc(NC[C@@H](N)Cc3ccccc3)n(C)c2=O)c1	3.68237		3.34282	3.83595	3.3776	3.39831	3.58932	3.31444	3.43263	3.44873		3.3866	3.24655		3.13673	3.34988	3.2851				3.25502	3.55853	3.39633	3.2121		3.4307	3.06004	3.15786				3.29011		3.18427			3.39585	3.41065	3.3229		3.32846			3.20746		3.17826	3.47273	3.38744
70690667	Cc1cccc(NC(=O)Nc2ccc(-c3csc4c(-c5cnn(C[C@@H](C)O)c5)cnc(N)c34)cc2)c1	3.41457	2.76176	1.76573	3.59544		1.34211	3.71834		3.62318	3.24591	2.82105	3.30079	2.03526	3.4061	2.15588	3.46486	3.05745				1.69713	3.57935	2.55683		1.44917	3.50477	2.59994	0.721134	0.905304			1.75103		2.17508			3.61959	1.86269	1.57528		3.32444		1.92756	3.49494	0.121929	2.31839	1.37178	3.48232
68620328	Cc1cccc(NC(=O)Nc2ccc(-c3csc4c(-c5cnn(C[C@H](C)O)c5)cnc(N)c34)cc2)c1	3.41609	2.76388	1.77946	3.60255			3.72108		3.61419	3.2499	2.82794	3.29909	2.0675	3.39734	2.16193	3.46198	3.0696				1.72414	3.57476	2.57233	0.81055	1.49799	3.49605	2.61187		0.937624	0.758213	2.65948	1.76453		2.1992	0.550034		3.60564	1.89628	1.6164		3.32869	1.35402	1.96155	3.47822		2.36735	1.40187	3.48225
69686245	Cc1cccc(Nc2nc(N[C@@H]3CCCC[C@@H]3N)cnc2C(N)=O)c1	3.39094	2.74354	2.85396	2.99176		3.25606	3.68697		3.62086	2.97126	2.73292	3.31041	2.25963	2.73054	2.60583	2.86643	2.82803	2.99824	3.45527	3.43102	3.09264	3.12008	3.38622	3.4672	3.20567	2.77462		2.9818		2.90573	3.06811	3.21843	3.17965	2.19057	2.83513	3.31296	2.94288	3.45452	3.25721		2.81135	3.15583	2.33098	2.8927	3.07659	3.3061	2.48682	2.50442
24864674	Cc1cccc(Nc2nccc(Nc3c(N[C@H](C)C(C)(C)C)c(=O)c3=O)n2)c1	2.8942	2.15283	1.70351	2.9076	3.39298	2.04021	3.58595	3.29515	3.50021	2.58619	2.06592	3.39633	2.79423	2.66946	2.89365	3.36531	2.15072	2.65642	3.23667	3.26889	3.23116	3.43367	3.36307	3.31979	3.23861	2.64633		3.06612	3.17647	2.43558	3.06295	3.05327				2.72853	3.25434	3.24416	3.50034		3.28664			3.30434	2.10382	3.02724	2.98358	2.32236
448043	Cc1cncc2cccc(S(=O)(=O)N3CCCNC[C@@H]3C)c12	3.19411	2.99289		3.44029	3.23192	2.77665	3.40659	3.40186	3.64373	3.15259	2.95225	3.38224		3.1483	3.23938	3.40322	3.02876	2.91355	3.37719	3.31049	3.27356	3.47967	3.38689	3.21549	2.96767	3.36018		3.26167	2.98133	3.16765	3.094	3.32436				3.08142	3.4054	3.33116	3.32866		2.96012			2.35119	2.89307	3.13391	2.93589	3.40098
10172943	Cc1n[nH]c2ccc(-c3cncc(OC[C@@H](N)Cc4c[nH]c5ccccc45)c3)cc12	2.66805	1.96161	3.30981	3.58518	3.12961	3.2492	3.47075	3.00498	3.37398	3.41182	2.40318	1.89098	1.03557	1.94418	2.11985	3.05989	2.97199	2.80492	3.29678	3.25359	3.12453	2.43242	3.22404	3.39312	2.98447	2.27234	3.0548	3.28876	3.03935	3.11922	2.85907	3.30131		2.8514		2.93515	1.78867	3.42992	3.29102		3.00308		3.00166	1.45011	2.75663	3.14767		2.21935
11314340	Cc1n[nH]c2ccc(-c3cncc(OC[C@@H](N)Cc4ccccc4)c3)cc12	2.80352	1.63224			3.18896	3.07209	3.48868	3.08397	3.39924		2.43973	1.95227	1.04009	2.17505	1.79195	2.95207	3.04881	2.86602	3.19597	3.24347	3.15483		3.16239	3.37014	2.93303	2.29225	3.01392	3.39707	3.05745	3.17761	2.76029	3.3183		2.80789			2.16941	3.55717			3.10795		2.95021	1.62293		3.25036	2.35608
11167112	Cn1c(NC[C@@H](N)Cc2ccccc2)nc(-c2ccncc2)c(-c2ccc3ccccc3c2)c1=O	3.5674	3.0433	3.22072	3.83168	3.33811	3.25359	3.48014	3.22411		3.31062	2.89498	3.29383	3.19465	1.98127	2.65274	3.28185	3.14744	2.75652	3.03807	3.0328	3.16632	3.46442	3.37155	3.05578	2.88482	3.39773	2.99572	3.07543	2.7925	3.11671	2.96325	3.31236	2.86862	3.07708	3.05803	2.80087	3.40737	3.35793	3.13305		3.22795	2.94668	2.96892	3.12833	2.92595	3.08784	3.33774	3.30266
23646980	Cn1cc(C(CN)c2cncc(/C=C/c3ccncc3)c2)c2ccccc21	3.149	2.97758	3.29391	3.52529		3.26395	3.73159		3.67598	3.40687	2.88395	3.11826	1.55135	3.46137	3.43882	3.45809	3.23302	2.8432	3.34503	3.29046	3.21237	3.52973	3.20523	3.33116	3.02821	3.44037	3.05332	3.2901	3.0043	3.13735	2.96162	3.31198		2.92166		2.95642	3.38144	3.41643	3.3218		3.36833		2.97216	1.73538	2.767	3.12982	2.67576	3.52863
6511279	N#CC1=C(N)n2c(s/c(=C\c3ccco3)c2=O)=C(C(N)=O)C1c1ccco1	3.68617	2.6011	3.18409	3.49703			3.59928		3.53218	3.38592		3.43782	3.63541	3.2879	2.89559	3.46281			3.11873		3.15191	3.72853	3.55285	3.21011		3.50508	2.98717	3.20268			3.15916	3.34995		2.90492			3.32145	3.42427	3.16813		3.17243			3.58965		3.19883	3.48994	3.60584
50878566	N#CC[C@@H](C1CCCC1)n1cc(-c2ncnc3[nH]ccc23)cn1						3.12379					2.80461			3.33526	2.89719	3.28378		3.08247			3.26107			3.45283	3.29955			3.23063		2.97704	3.25061	3.36285			3.04715		3.37943	3.45182				3.16542		3.00964	3.20002
25126798	N#CC[C@H](C1CCCC1)n1cc(-c2ncnc3[nH]ccc23)cn1						3.08562					2.7783			3.32569	2.89554	3.27383		3.06172			3.25467			3.42633	3.27547			3.21126		2.94662	3.24013	3.34546			3.02002		3.38543	3.43382				3.14919		3.00319	3.1753
22607483	NCCCOc1cncc(/C=C/c2ccncc2)c1	3.70107		3.48319	3.71201	3.38697	3.54564	3.88797	3.46288	3.79344	3.60213		3.26377	2.77572	3.68965	3.50387	3.62026	3.44636				3.42544	3.77082	3.62516	3.91429		4.05157		3.50089				3.49143					3.55262	3.6871			3.55173			3.06115			3.5261	3.99663
22607234	NCCOc1cncc(/C=C/c2ccncc2)c1	3.55018		3.45279	3.56441	3.21902	3.56199	3.74201	3.26629	3.69854	3.52595		3.02519	2.43718	3.52356	3.32624	3.50159	3.40933		3.33444		3.28579	3.74835	3.5592	3.85951		3.86364	3.1752	3.39757	3.41268		3.12839	3.45608		3.09824			3.44646	3.53565	3.61345		3.45597		3.09041	2.81696		3.26406	3.46022	3.84098
25211196	NC[C@@H](NC(=O)c1ccc(-c2ccncc2)cc1)c1ccccc1	2.47132	2.82673	3.34622	3.52611		3.12209	3.64562		3.48509	3.36615	2.97956	3.09597		3.31422	3.22034	3.32305	2.958	2.9455		3.23027	3.16347	3.05763	3.28301	3.40921	3.06958	3.00115	3.0725	3.2385	3.13673	3.22444	3.0502	3.25122		3.02215		2.9336	3.46916	3.46821	3.29198		3.30935		2.97244		2.84123	3.18913	2.17882	2.87883
10309109	N[C@@H](COCc1ccccc1)COc1cncc(/C=C/c2ccncc2)c1	3.58708	2.98913	3.43424	3.73365		3.41366	3.78521	3.39065	3.68317	3.56065	3.0166	3.21842	2.44869	3.51437	3.46715	3.57037	3.44264	3.03406	3.26569	3.27914	3.24309	3.67323	3.49046	3.52118	3.07731	3.86112	3.18105	3.40262	3.21112		3.13114	3.43108		3.09217		3.11227	3.31302	3.53572			3.43247		3.07607	2.72072	3.04751	3.26849	3.3443	3.76624
10172738	N[C@@H](Cc1c[nH]c2ccccc12)C(=O)Nc1cncc(/C=C/c2ccncc2)c1	3.25936	2.95684	3.41422	3.52834	3.23486	3.47394	3.6831	3.08094	3.51501	3.42306	2.9182	2.92293	1.26898	3.25387	3.34509	3.4361	3.26518	2.98511	3.28111	3.21969	3.19006	3.41826	3.3969	3.57424	3.13955		3.12587	3.33916	3.16793	3.28217	3.06237	3.27516		3.02876	3.31128	2.97127	3.08536	3.5282	3.33588		3.2875	3.31381	3.03381	1.84216	2.98103	3.20321	2.77933	3.67695
23646978	N[C@@H](Cc1cccc2ccccc12)C(=O)Nc1cncc(/C=C/c2ccncc2)c1			3.46698	3.67452	3.36423	3.59084		3.33713	3.67644	3.55996	2.99017		1.51354			3.52215	3.42224	2.92941	3.2532	3.15965	3.24307	3.60505	3.43674	3.45951	3.02299	3.59645		3.45119	3.10421		3.0591	3.30228				3.07101	3.24156	3.49703	3.44145					2.16826	3.13977	3.24214		3.69494
10237750	N[C@H](COc1cc(/C=C/c2ccncc2)cnc1Cl)Cc1c[nH]c2ccccc12	3.5133		3.52561	3.76635	3.37496	3.53613		3.09169	3.85048	3.62136	3.03827		1.60704			3.47424	3.46993	2.98851	3.23177	3.26065	3.37044	3.5752	3.41147	3.46873	3.09415			3.4203	3.15374		3.05708	3.36813				2.98509	3.10652	3.60481	3.38202					1.86369	2.95455	3.30693	3.09642	3.76699
10193747	N[C@H](COc1cncc(-c2ccc(F)cc2)c1)Cc1c[nH]c2ccccc12	3.68407		3.57626	3.77845	3.4321	3.51646		3.36908	3.81576	3.73833			3.04968			3.5585	3.42188				3.40495	3.62379	3.59904	3.60513				3.43662				3.48925					3.10179	3.61375						3.15145			3.37337	3.68685
23647547	N[C@H](COc1cncc(-c2ccc3[nH]c(=O)oc3c2)c1)Cc1c[nH]c2ccccc12	3.3964	2.76305	3.44708	3.66546	3.45639	3.46919	3.70222	3.27637	3.68986	3.47355	2.87239	2.59703	2.01148	2.87757	3.13526	3.48643	3.30065	2.95196	3.23396	3.18499	3.29923	3.30418	3.59305	3.45767	3.04757	3.3532	3.22211	3.54628	3.10942	3.2131	3.12696	3.439		3.09759		3.04622	2.47781	3.45823	3.42377		3.37618		3.10851	2.50082	2.88907	3.23055	2.80868	3.33717
10237631	N[C@H](COc1cncc(-c2ccc3c(c2)CC(=O)N3)c1)Cc1c[nH]c2ccccc12	3.42899	3.01203	3.44845	3.55837	3.41215	3.4878	3.66693	3.34266	3.68501	3.47065	2.87841	2.64804	1.96276	2.93308	3.11975	3.45278	3.32331	2.97449	3.27618	3.23975	3.30093	3.3377	3.5283	3.51466	3.02931	3.36593	3.16706	3.44853	3.09658	3.11164	3.07561	3.39262		3.0142		3.03505	2.72309	3.51573	3.42289		3.3454		3.07503	2.47021	2.80548	3.22453		3.38586
6914611	N[C@H](COc1cncc(-c2ccc3cnccc3c2)c1)Cc1c[nH]c2ccccc12						3.35431					2.82439			2.7066	2.93451			3.1163			3.36147			3.64848	3.24802			3.32515		3.27573	3.07452						2.67945	3.54451				3.29055		2.07839	2.89511
6914613	N[C@H](COc1cncc(/C=C/c2ccncc2)c1)Cc1c[nH]c2ccccc12	3.29733	2.74129	3.36415		3.21894	3.41344	3.58388	3.07694	3.67967	3.43632	2.89418	2.72654	1.42287	3.16382	3.16694	3.39618	3.24641	3.05168	3.27004	3.29421	3.26922		3.35118	3.4644	3.1185		3.12991	3.3685	3.1185	3.18776	3.04227	3.3281		2.96681			2.98842	3.49222			3.28321		3.08288	1.66642	2.90075	3.22142	2.87762	3.67103
20744808	N[C@H](COc1cncc(/C=C/c2ccncc2)c1)Cc1ccccc1	3.61887		3.37608	3.78605	3.26783	3.42115		3.23678	3.75558	3.6316	2.97223		2.0722			3.51688	3.50282		3.25639	3.31638	3.32789	3.69436	3.38449	3.45235		3.65974		3.40842	3.18777		3.04866	3.37158					3.3341	3.43037	3.48468					2.37393		3.17558	3.28871	3.64071
18450720	Nc1ccc(-c2csc3c(/C=C/c4nc5ccccc5[nH]4)cnc(N)c23)cc1	3.23128	2.85244	2.8383	3.39682		2.909	3.67038		3.54389	3.3081	2.81258	3.24505	2.5145	3.11755	2.44347	3.48788	2.90973	1.88444	3.07084	3.20002	2.74197	3.52179	3.33448	2.39076	2.60837	3.13116	2.89828	2.72388	2.43089	2.37362	3.03233	3.1319		2.91653		2.694	3.36902	2.88798	2.6334		3.26782		2.78513	3.08896	1.81361	2.8099	2.50955	3.30444
18450596	Nc1ncc(/C=C/C(=O)NCCCn2ccnc2)c2scc(-c3ccc(Br)cc3)c12	3.34875	2.88253	2.6426	3.5595		2.80598	3.55169		3.46322	3.31136	2.80165	3.24645	2.63239	2.92417	2.01055	3.26722	2.91278		2.64062	2.96916	2.68015	3.44155	3.11089	1.6071	1.57661	3.32631	2.88386	2.34868	1.56299	1.79637	2.89379	3.14691		2.92235		2.67366	3.23631	2.63387	1.54452		3.15255		2.64705	3.10551	1.76396	2.50817	1.7182	3.45318
446940	Nc1ncnc2c1c(I)nn2[C@@H]1O[C@H](CO)[C@@H](O)[C@H]1O	3.81582	3.03881	3.35047	3.75897		3.41855	3.85095		3.84851	3.63515	3.12773	3.19524	3.62992	3.62708	3.65009	3.65261	3.46616	3.16067	3.43906	3.39364	3.47451	3.84702	3.6387	3.69996	3.25954	3.71165	3.22179	3.38294	3.22611	3.27683	3.41138	3.51844		2.91134		3.26066	3.92104	3.62564	3.68868		3.49323		3.16179	3.74291	3.05249	3.28035	3.43826	3.77057
6891103	Nc1nonc1-n1nnc(C(=O)N/N=C/c2cccs2)c1-c1cccs1	3.56529	3.13084	3.22778	3.86601		3.44369	3.681		3.69344	3.57359	3.05413	3.465	3.26824	3.69699	3.25929	3.49822	3.50461	2.96255	3.48783	3.33394	3.11476	3.68306	3.5463	3.45948	3.2322	3.32352	3.00938	3.31258	3.10268		3.23396	3.27939		3.02228		2.95263	3.82462	3.4916	3.50656		3.37025		3.04679	3.6159		3.20409		3.27374
135615737	O=C(N/N=C/c1ccc(O)cc1O)Nc1cccc2nsnc12	3.21326	2.80785	2.97237	3.46547		3.06257	3.59252		3.61655	3.41398	2.96093	2.84696	3.08144	3.26692	2.83978	3.49672	3.25034	2.81509	3.22981	3.15201	3.0368	3.55902	3.1855	3.73024	3.0747	3.39412	3.00799	3.25423	3.18944	2.62612	2.62432	3.26649		2.76292		2.95635	3.38366	3.33877	3.34199		3.23767		2.98875	3.18922	2.77319	3.03128	3.13285	3.45512
9612493	O=C(N/N=C/c1ccc(Sc2nc3ccccc3[nH]2)o1)c1cccc([N+](=O)[O-])c1	3.64375		3.43829	3.67996			3.79017		3.6868	3.69845		3.46579	2.88998	3.57767	3.39782	3.56136						3.77256	3.62198	4.08371		3.68884						3.37655					3.73486	3.51564			3.42121			3.4983			3.31499	3.91757
25211195	O=C(N[C@H](CCO)c1ccccc1)c1ccc(-c2ccncc2)cc1				3.53373		3.23526					3.07429			3.54941	3.31665	3.37123		2.77998			3.18706			3.35288	3.08836			3.21785		3.17824	3.07387	3.34156			3.2767		3.62302	3.45531				3.28296		1.68913	2.85859
68513305	O=C(N[C@H](CO)Cc1ccccc1)c1ccc(-c2ccncc2)cc1	3.4728	2.93517	3.3975	3.65302	3.34864	3.34193	3.71983	3.31289	3.71562	3.5681	3.05553	3.47811	1.96907	3.61554	3.44063	3.42881	3.16845	2.71373	3.23227	3.10511	3.2299	3.63331	3.5026	3.43699	2.95553	3.5752	3.10109	3.30935	3.05967	3.09677	3.07152	3.35519		2.98992		2.92428	3.68728	3.46026	3.1837		3.44064		2.96803	2.33714	2.84866	3.12002	3.37334	3.67553
68512451	O=C(N[C@H](CO)Cc1ccccc1)c1ccc(-c2ccncc2)cc1F	3.48506		3.34524	3.6675	3.44378	3.38512	3.7497	3.36528	3.67565	3.54553		3.39	2.41246	3.63959	3.52662	3.47055	3.3445		3.09541	3.04756	3.14156	3.57212	3.49866	3.32229		3.6	3.10632	3.30786	2.96814		3.12747	3.32072		3.01029			3.63278	3.44407	3.14177		3.55815		2.95112	2.83891		3.12413	3.26528	3.6032
45107775	O=C(N[C@H](CO)c1ccccc1)N1CC=C(c2c[nH]c3ncccc23)CC1	3.13834	2.96194	3.25308	3.36506		3.24898	3.79722		3.72127	3.476	3.15514		2.29807		2.73628	3.46112	3.20655	3.0311	3.55437	3.53683	3.26533	3.34001	3.65562	3.6198	3.22439	3.29481		3.47417	3.24962	3.26028	3.41328	3.55772		3.09961		3.18398	3.61878	3.59127	3.53941		3.38386		3.05388	2.55563	3.05115	3.42396	3.02036	3.24243
68508541	O=C(N[C@H](CO)c1ccccc1)c1ccc(-c2ccncc2)cc1	3.13978	2.69331	3.30684	3.52243		3.18466	3.68673		3.54669	3.50193	3.01621	3.34054	1.1707	3.6251	3.42525	3.39247	3.09859	2.65163		3.06485	3.11433	3.48134	3.38351	3.35894	2.95093	3.32071	3.04213	3.22417	3.02726	3.0973	3.01855	3.29583		2.9099		2.81743	3.60323	3.44132	3.1726		3.42707		2.91191	1.57217	2.75624	3.16926	3.01804	3.29765
24995524	O=C(Nc1cccc(Cl)c1)Nc1ncc(CCNc2ncnc3ccsc23)s1	3.32265	2.4662	2.67741	3.31671			3.66141		3.28185	3.26231	2.8524	3.11358	3.42849	3.42137	2.76986	3.37221	2.8122	2.66741	2.81673	3.01166	2.76623	3.52402	3.39195	3.29883	3.15554	3.14542	3.0066	2.89257		2.78684	2.9848	3.1307		2.9725	2.90965	2.81926	2.90114	3.25479	3.25541		3.2425	2.89445	2.87891	3.25085	2.91722	2.91902	2.77198	3.0032
68738294	O=C(c1cc(-c2ccc3[nH]ncc3c2)on1)N1CCC[C@@H](O)C1	3.65104	3.00652	3.4913	3.72828		3.37361	3.73266		3.78942	3.50021	2.95814	3.28882	3.09409	3.64	3.6677	3.54042	3.47182	3.15121	3.37999	3.27814	3.32442	3.80284	3.56521	3.58533	3.1898	3.64902	3.26158	3.52343	3.34949	3.4925	3.17771	3.61094		3.1146		3.19592	3.61945	3.65638	3.51255		3.50254		3.2059	3.63648	3.07482	3.39702	3.32424	3.66395
135545385	O=C1NN=Cc2c[nH]c3cc(NC(=O)[C@@H]4C[C@H]4c4ccccc4)cc1c23	2.53593	2.70917	2.43162			2.74547	3.56802		3.54874	3.04094	2.71351	3.27638	2.53915	3.09885	2.9007	3.31217	2.57209	2.18624	2.79984	2.83752	2.89484	2.79955	3.20272	2.64659	2.41511	2.98223	2.94431	2.94231	2.52649	2.13642	2.90169	2.99994		2.75093		2.79893	3.00267	2.93026	2.55399		3.20409		2.73873	2.51161	2.1763	2.77175	1.95797	3.06191
162395721	O=C1Nc2cc(-c3ccc(O)cc3)ccc2/C1=C/c1ccc[nH]1				1.64215		3.38246					2.43909			3.28772	1.91716	3.42816		2.55315			2.89283			3.41473	3.34851			3.10904		2.53221	3.37223	3.3444			2.69989		2.68363	3.28073				3.09216		3.38292	2.19646
45375955	O=c1[nH]c2cnc(-n3cnc4ccc(F)cc43)nc2n1[C@@H]1CCOc2c(F)cccc21	3.62381	3.07894	2.47299	3.22666		2.28288	3.52972		3.86363	3.08623	2.94815	3.28186	3.22285	3.07682	3.03443	3.35847	3.04979	2.99184		3.32858	2.89742	3.65776	3.45984	2.78027	2.85357	3.23116	2.7621	3.05983	2.78395	2.61408	3.17888	3.3093		2.14214		2.63326	3.35977	2.91163	3.02422		2.89897		2.69331	3.42749	2.91326	2.78902	3.03442	2.91075
10172543	OC(COc1cncc(/C=C/c2ccncc2)c1)Cc1c[nH]c2ccccc12	3.53552	3.01521	3.28238	3.50273		3.29689	3.74056		3.7688	3.56725	3.07798	3.1494	3.05011	3.65657	2.98349	3.55184	3.30495	3.06424	3.31191	3.3032	3.253	3.67406	3.5036	3.70367	3.26716	3.81592	3.18805	3.23333	3.24733	3.17586	3.16841	3.38046		2.9854		2.92944	3.54679	3.48805	3.40656		3.2876		3.07691	3.16525	2.9486	3.22342	3.26098	3.97672
44252434	OCC[C@@H](Nc1nc2ccc(-c3ccncc3)cc2s1)c1ccccc1	3.15113	2.79942	3.18638	3.49245		3.258	3.6534		3.48824	3.35755	2.96664			3.48552	2.95236	3.36384	3.14208	2.64851	3.21288	3.13982	3.10447	3.32653	3.27781	3.26807	2.98883	3.44662	2.99585	3.17326	3.03871	3.15079	3.01487	3.23916		2.91761		2.94706	3.49736	3.3631	3.13074		3.34051		2.93116	2.21241	2.80556	3.09361	2.91338	3.35266
[truncated: 117 more columns]
